# Supplementary material for: PNPO–PLP axis senses prolonged hypoxia in macrophages by regulating lysosomal activity
Source: Nat Metab. 2024 May 31;6(6):1108–27. doi: 10.1038/s42255-024-01053-4 (PMC11599045; doi:10.1038/s42255-024-01053-4)
Supplement: Supplementary file 2 — Supplementary Table 1: primers used for ChIP assay. [file 42255_2024_1053_MOESM2_ESM.xlsx]

## Sheet: Supplementary Table 1
Supplementary Table 1: Primers Used for ChIP Assay.
Name	Sequence (5’-3’)
mIl6 enhancer forward	GGGAAATCGTGGAAATGAGA
mIl6 enhancer reverse	CCAGCAAAGAGGTGAGAAAGA
mIl10 enhancer forward	GGGCTGGAGTTGTATGGAGT
mIl10 enhancer reverse	CACGGCAAGAGTGTGGTATG
mIl10 promoter forward	TGCACTACCAAAGCCACAAG
mIl10 promoter reverse	TGGGAAGTGGGTGCAGTTAT
mTnfa promoter forward	TAAGGGTTGCCCAGACACTC
mTnfa promoter reverse	CCACATCTCCCTCCAGAAAA
mGata2 promoter forward	GTCCATCCTTCCAGCAAATG
mGata2 promoter reverse	CTTTGTGTGGTTGCTTGGG
