# Supplementary material for: PNPO–PLP axis senses prolonged hypoxia in macrophages by regulating lysosomal activity
Source: Nat Metab. 2024 May 31;6(6):1108–27. doi: 10.1038/s42255-024-01053-4 (PMC11599045; doi:10.1038/s42255-024-01053-4)
Supplement: Supplementary file 3 — Supplementary Table 2: primers used for RT–PCR. [file 42255_2024_1053_MOESM3_ESM.xlsx]

## Sheet: Supplementary Table 2
Supplementary Table 2: Primers used for RT-PCR.
Name	Sequence (5’-3’)
mIl6 forward	CTGCAAGAGACTTCCATCCAG
mIl6 reverse	AGTGGTATAGACAGGTCTGTTGG
mIl23 forward	CTGCTTGACTCTGACATC
mIl23 reverse	CACTGCTGACTAGAACTC
mIl1b forward	TGCCACCTTTTGACAGTGATG
mIl1b reverse	TGATGTGCTGCTGCGAGATT
mIl12b forward	AGACCCTGCCCATTGAACTG
mIl12b reverse	GGCGGGTCTGGTTTGATGAT
mTnfa forward	CACGCTCTTCTGTCTACTGAA
mTnfa reverse	GGCTACAGGCTTGTCACTCGA
mIl10 forward	GGCGCTGTCATCGATTTCTC
mIl10 reverse	ATGGCCTTGTAGACACCTTGG
mBnip3 forward	GTTACCCACGAACCCCACTTT
mBnip3 reverse	GTGGACAGCAAGGCGAGAAT
mPgk1 forward	GTCGTGATGAGGGTGGACTT
mPgk1 reverse	GACAACGGACTTGGCTCCA
mNdrg1 forward	ATGGTAGAGGGTCTCGTGCT
mNdrg1 reverse	CGGGTTCATGTCGTTGAGGA
mPnpo forward	GACTGCTTACATGACGTGCG
mPnpo forward	GAGTCTCCTCGAATGCCTCTC
mHck forwward	TTGAGGTTGACGCACCTGTT
mHck reverse	AGCCCAGATTATGGGTGCAA
mTlr3 forward	GAGTACACAGCTCGGGAAGG
mTlr3 reverse	AGCCCAGATTATGGGTGCAA
mbActin forward	CGGTTCCGATGCCCTGAGGCTCTT
mbActin reverse	CGTCACACTTCATGATGGAATTGA
hARNT forward	CCATCAGCTTCTGCAGGACA
hARNT reverse	CTTAGCAGTAGCCTGGGTAGC
hBNIP3 forward	CCAAGAGCTCTCACTGTGAC
hBNIP3 reverse	GCTCTGTTGGTATCTTGTGG
hPGK forward	CTAACAAGCTGACGCTGGAC
hPGK reverse	CTGGTTGTTTGTTATCTGGTTG
hPDXP forward	ACGACGAGCACTTCTCCTTC
hPDXP reverse	CGAGGCTGTCTCCACTGC
hPNPO forward	CCTCAGTCACCTGTGTGGTC
hPNPO reverse	CCTCAAACCAGGCAGCAAAC
hbActin forward	TGGCACCCAGCACAAGAA
hbActin reverse	CTAAGTCATAGTCCGCCTAGAAGCA
