# Supplementary material for: PNPO–PLP axis senses prolonged hypoxia in macrophages by regulating lysosomal activity
Source: Nat Metab. 2024 May 31;6(6):1108–27. doi: 10.1038/s42255-024-01053-4 (PMC11599045; doi:10.1038/s42255-024-01053-4)
Supplement: Supplementary file 4 — Supplementary Table 3: metabolites detected in metabolome analysis. [file 42255_2024_1053_MOESM4_ESM.xlsx]

## Sheet: Supplementary Table 3
Supplementary Table 3: Metabolites detected in metabolome analysis
	Norm_3day_1	Norm_3day_2	Norm_0h_1	Norm_0h_2	Norm_8h_1	Norm_8h_2	Norm_24h_1	Norm_24h_2	Chro5_3day_1	Chro5_3day_2	Chro5_0h_1	Chro5_0h_2	Chro5_8h_1	Chro5_8h_2	Chro5_24h_1	Chro5_24h_2	Chro1_3day_1	Chro1_3day_2	Chro1_0h_1	Chro1_0h_2	Chro1_8h_1	Chro1_8h_2	Chro1_24h_1	Chro1_24h_2
15-Anhydro-D-glucitol	0.00263993	0.00193445	0.00136222	0.00136881	0.00086804	0.00107513	0.00124836	0.000798758	0.00210038	0.0018095	0.00126801	0.00073707	0.00128618	0.00103797	0.00103648	0.000886224	0.00345392	0.00186546	0.00133519	0.00163938	0.00127659	0.00116037	0.000413627	0.00112586
16-Anhydro-beta-D-glucose	0.0801851	0.129466	0.0577443	0.0891838	0.0156983	0.045194	0.0401507	0.0308206	0.0976848	0.0980186	0.0120454	0.0507274	0.0610611	0.041788	0.0333241	0.0250079	0.0956802	0.142787	0.0590896	0.0695123	0.0353923	0.0485317	0.00565882	0.0215393
2-Deoxyguanosine5-monophosphate	0.0159955	0.0202581	0.0175613	0.0124996	0.0188199	0.0222551	0.0263248	0.0247968	0.0197993	0.0193574	0.0244333	0.00845964	0.0204363	0.0190471	0.0201784	0.0185474	0.0218911	0.00847963	0.0116505	0.0311409	0.0142611	0.0162295	0.00634234	0.0182985
2-Deoxyuridine	0	0	0	0	0	0	0	0	0	0	0.00143911	0	0	0	0	0	0	0	0	0	0	0	0	0
2-Hydroxyglutaricacid	0.140417	0.15183	0.0952805	0.094209	0.0945305	0.13246	0.131784	0.141503	0.161251	0.136592	0.0923975	0.0438147	0.164577	0.107306	0.159579	0.122818	0.254075	0.189503	0.190703	0.183315	0.217029	0.147907	0.0584742	0.163443
2-Ketoadipicacid	0	0	0	0	0	0	0	0	0	0	0	0	0	0	0	0	0	0	0	0	0	0	0	0
2-Ketoglutaricacid	0.319074	0.460027	0.191316	0.331099	0.304059	0.402986	0.269396	0.331731	0.45105	0.549681	0.162042	0.111907	0.329954	0.435713	0.312081	0.413479	0.697155	0.373461	0.434015	0.834832	0.400735	0.569417	0.141988	0.437935
2-Methylhippuricacid	0.00671535	0.0104648	0.00136151	0.00239562	0.000572484	0.00150697	0.0010095	0.00109701	0.00739785	0.00846955	0.00943278	0.00172461	0.00151797	0.00162737	0.000953866	0.00082737	0.00959539	0.0127611	0.00185427	0.00314107	0.0010437	0.00274785	0.000789001	0.00168705
23-Bisphosphoglycerate	0.00517595	0.00852577	0.000821447	0.000359067	0.00867458	0.00673367	0.00546966	0.00627541	0.0144759	0.0131416	0.000392997	0.000323854	0.0069416	0.0028282	0.00466519	0.00290241	0.0171454	0.00765697	0	0.000850929	0.0058077	0.00772967	0.00255211	0.00836422
3-Hydroxy-3-methylglutaricacid	0.0192189	0.020013	0.016119	0.0160815	0.0136672	0.0168639	0.0289553	0.0232012	0.024128	0.0160108	0.0166196	0.00883468	0.0229796	0.0157369	0.0454225	0.0299278	0.0271142	0.0334592	0.0180111	0.0149447	0.0178207	0.0135364	0.0114857	0.0210307
4-Hydroxyphenylpyruvate	0	0	0.00111167	0.00104337	0	0.00112943	0.00184924	0.00237456	0	0	0.00124607	0	0	0	0.00155372	0	0	0	0	0	0	0.00151622	0.000734527	0.0011114
4-Toluenesulfonicacid	0.01598	0.0157001	0.00706766	0.00734904	0.00578034	0.0070498	0.00640683	0.00550983	0.0161274	0.00943654	0.00813297	0.00477883	0.00869045	0.00825165	0.00578857	0.00706169	0.0205755	0.0131154	0.00859524	0.028395	0.00806889	0.00775805	0.00263518	0.00652055
5-aminoimidazole-4-carboxamide-1-D-ribofuranosyl5-monophosphate	0	0	0	0	0.00127717	0.000988473	0.00972888	0.0106471	0	0.0128677	0.000828349	0	0.00816136	0.00520529	0.00802791	0.00783571	0.000789711	0.00748521	0	0.000662422	0.0152412	0.0102736	0.00565237	0.0176305
6-Phosphogluconicacid	0.00476606	0.00317427	0.00106023	0.000617249	0.00239872	0.00239903	0.00318389	0.00364207	0.00395885	0.00680625	0.000877421	0.000348754	0.00313142	0.00196107	0.00219238	0.00189909	0.00531619	0.0051488	0.000937882	0.00232694	0.00494882	0.00529265	0.00197346	0.0047712
Acetylglycine	0	0	0	0	0	0	0	0	0	0	0	0	0	0	0	0	0	0	0	0	0	0	0	0
Adenosine	0.0501024	0.216651	0.0293847	0.0801259	0.0461665	0.111725	0.0378042	0.062494	0.0816227	0.117617	0.0352324	0.0379512	0.0348416	0.0895455	0.0248677	0.0774937	0.274473	0.103258	0.164249	0.218155	0.0505894	0.0885173	0.0118456	0.0864124
Adenosine35-cyclicmonophosphate	0.00108901	0	0.000441212	0.000278737	0.000419647	0.000481413	0.000589148	0.000606963	0	0	0.000394392	0.000192148	0.000420993	0.000435552	0.000420281	0.000544399	0	0	0	0.000736497	0.000528381	0.000487122	0.000250794	0.000542521
Adenosine5-diphosphate	0.138165	0.171313	0.135304	0.1142	0.136643	0.176546	0.176705	0.183663	0.178128	0.162724	0.190147	0.0766248	0.172579	0.161853	0.161365	0.156004	0.196334	0.0908687	0.115222	0.259047	0.132462	0.136782	0.0487972	0.143837
Adenosine5-diphosphateglucose	0	0	0	0	0.000456037	0	0.000437801	0.000427408	0	0	0.000488589	0	0	0	0	0	0	0	0	0	0	0	0.000234297	0
Adenosine5-diphosphateribose	0.0204195	0.0170963	0.0254713	0.0216232	0.0162587	0.0138961	0.0252941	0.023142	0.0187253	0.018268	0.0258633	0.014249	0.026991	0.016937	0.0276798	0.0306292	0.0223734	0.0172615	0.0287493	0.0327344	0.0219219	0.0206076	0.00816464	0.0240657
Adenosine5-monophosphate	0.0461945	0.0489637	0.0544388	0.0335586	0.0658401	0.0464392	0.046731	0.0391799	0.0355538	0.0304236	0.0651815	0.0207896	0.0447526	0.0616655	0.029284	0.0427065	0.0719794	0.0211541	0.0401122	0.066071	0.0340174	0.0361144	0.0106533	0.0303992
Adenosine5-triphosphate	0.872327	0.909485	0.610955	0.600208	0.659676	0.720854	0.457295	0.745118	0.812904	0.713818	0.709916	0.351532	0.57047	0.547042	0.506364	0.71894	0.897647	0.621391	0.852285	1.20974	0.489515	0.55269	0.182791	0.598494
Adenylosuccinicacid	0	0	0	0	0	0	0	0	0	0.0009	0	0	0	0	0	0	0	0	0	0	0	0.0003	0	0
Allantoicacid	0.00108156	0.00225923	0.00113241	0.00167136	0.000490537	0.000870752	0.000919172	0.00111018	0.00175587	0.00177484	0.00277048	0.001169	0.00115087	0.00103144	0.000824407	0.00097262	0.00192791	0.00261236	0.00110801	0.00128433	0.000958003	0.000831112	0.000269605	0.00097716
Allantoin	0.0262331	0.0423304	0.0240194	0.0316113	0.0148421	0.022954	0.0265087	0.0239532	0.0334848	0.0379858	0.0229639	0.019081	0.0282651	0.0227097	0.0226571	0.021174	0.038955	0.0524535	0.0290859	0.0358612	0.0249821	0.0287144	0.00934169	0.0210167
Alpha-Hydroxyisobutyricacid	0.0219262	0.0615114	0.0151273	0.0201617	0.00922146	0.0118824	0.0197513	0.0141714	0.0241365	0.0178738	0.0159532	0.0134674	0.0180138	0.0118738	0.0258069	0.0142072	0.0835439	0.0205698	0.0130446	0.0521818	0.0112276	0.056473	0.00802354	0.0170754
Azelaicacid	0.00992441	0.00743787	0.00356524	0.0031178	0.00277938	0.00308785	0.00327325	0.00310863	0.00867765	0.00556061	0.00365405	0.00236915	0.00460669	0.00371712	0.00289283	0.00515667	0.00830803	0.00735772	0	0.00560386	0	0.00344346	0.00118544	0.00423023
Beta-Alanine	1.64666	0.977758	1.09325	0.787848	1.59405	2.25585	1.64942	2.51727	1.62917	2.17504	4.1639	0.355661	2.43956	1.85902	2.01183	2.00532	1.16474	1.30931	0.588439	0.614194	1.77383	1.15428	0.340116	0.601929
Beta-Lactose	0.00478589	0.00254033	0.00295525	0.00188184	0.00188795	0.00157538	0.0024703	0.00125537	0.00380626	0.00170476	0.00167141	0.000930902	0.00232816	0.00124534	0.0017326	0.00166763	0.00366745	0.00470176	0.0022925	0.00185977	0.00199904	0.0012375	0.000502253	0.00112061
Betaine	1.2495	1.2335	0.586054	0.679264	0.70494	1.04147	1.99822	2.52877	1.49643	1.62077	2.42361	0.444259	1.35659	1.00955	2.84493	2.48214	1.4882	1.31413	0.589222	0.925272	1.28424	1.16177	1.3374	2.89558
Carnitine	2.70446	3.01454	4.49651	3.76777	1.51245	2.78411	2.4788	3.35787	3.58964	4.75285	6.1178	1.8556	3.04995	2.6215	3.36474	3.4561	6.33325	3.56492	2.83295	3.8782	3.02466	2.5287	0.884274	2.65438
Choline	15.786	22.0483	19.0013	23.1152	13.3623	18.7084	18.3418	21.6037	19.9966	22.3336	20.1692	12.397	19.6545	17.9079	17.21	19.0847	21.7151	19.0677	18.6488	30.3451	14.1784	14.5067	6.8351	15.9246
cis-Aconiticacid	0.103853	0.0950358	0.0752527	0.101154	0.0604271	0.0615457	0.0684942	0.0679898	0.0908682	0.118264	0.100408	0.0499009	0.079111	0.0767537	0.0608782	0.0763566	0.090472	0.0771382	0.0714593	0.146374	0.0365568	0.051683	0.0127068	0.0285588
Citricacid	1.36519	1.70895	1.06897	1.14787	0.98097	1.09156	1.11042	1.25424	1.41235	1.75266	1.33675	0.623204	1.26865	1.11592	1.02374	1.28776	1.4838	1.38232	1.06554	1.97129	0.782311	0.886728	0.250458	0.629011
CoenzymeA	0.0070682	0.00588818	0.00767865	0.00469849	0.00714887	0.00717495	0.00672113	0.00692085	0.00738929	0.00960259	0.00973582	0.00338388	0.0100288	0.00705146	0.00759385	0.00792165	0.00737615	0.00536688	0.00465547	0.00868237	0.00939042	0.00686027	0.0033008	0.00525598
Creatine	23.2636	24.6319	9.20857	10.053	8.7125	15.3201	16.0336	18.1835	18.8404	18.7401	18.7165	5.24391	11.776	13.9347	14.2949	19.8143	33.8842	12.3732	6.27697	14.6975	7.87002	10.8839	4.41688	10.7856
Creatinine	1.34319	2.50767	1.14215	1.82283	0.927745	1.51779	1.70562	1.64881	1.8047	2.45052	1.41157	1.10093	1.61504	1.50321	1.38676	1.57345	1.80903	2.58693	1.36904	2.2216	1.3873	1.44143	0.637521	1.56214
Cytidine	0.0103234	0.0463257	0.101239	0.146067	0.0255098	0.0596469	0.0472664	0.0323284	0.0147942	0.0178636	0.153797	0.0758312	0.0831175	0.0701635	0.0571608	0.0519297	0.0276159	0.0295003	0.0876916	0.149448	0.0291573	0.0484686	0.0127968	0.026819
Cytidine-5-monophosphate	0.00252351	0.00277747	0.00381787	0.00384513	0.00331675	0.00346057	0.00275125	0.00235111	0.00237445	0.00201676	0.00265547	0.00132546	0.00264283	0.00221091	0.00141778	0.00188814	0.00284107	0.00152739	0.00258686	0.00469809	0.00170855	0.00250416	0.00084479	0.00326795
Cytidine5-diphosphate	0.00232359	0.00324412	0.00211055	0.0025385	0.00275518	0.00334771	0.00475117	0.00548959	0.00305325	0.00542906	0.00352556	0.00139554	0.00291445	0.00246817	0.00268314	0.00186625	0.00396707	0.00204343	0.00168105	0.00688116	0.00188819	0.00384778	0.00114879	0.00535305
Cytidine5-triphosphate	0.0594867	0.0621934	0.0413705	0.0488304	0.0542768	0.0574982	0.0480762	0.0831671	0.0490005	0.0839445	0.033493	0.0206334	0.0338704	0.0328888	0.0326757	0.0477415	0.0568557	0.0625495	0.0800469	0.0994682	0.0592363	0.0628083	0.0166186	0.0876935
D-Arabitol	0.0132636	0.0120961	0.00844408	0.00858071	0.00776398	0.00929187	0.0114317	0.00913744	0.0126384	0.0127899	0.00811025	0.00531603	0.0119311	0.00781064	0.0100572	0.0089552	0.0148634	0.0215503	0.0102854	0.0107347	0.0112848	0.00993386	0.00293458	0.00688695
D-Fructose1-phosphate	0.00606696	0.00855817	0.00070994	0.000888452	0.0119156	0.0130895	0.00982183	0.0134295	0.00899669	0.0112483	0.000550842	0.00050748	0.0127671	0.00631177	0.00800625	0.00516018	0.0107928	0.00948365	0.00201091	0.00226804	0.0215557	0.0192143	0.00255548	0.0271211
D-Fructose16-bisphosphate	0.0136709	0.0638126	0.00376436	0.00356883	0.134815	0.138207	0.058117	0.106429	0.103328	0.156724	0.00188604	0.000953751	0.186618	0.0635106	0.0576618	0.029872	0.124407	0.218494	0.0140477	0.0206207	0.297454	0.335003	0.0562406	0.295597
D-Fructose6-phosphate	0.0113207	0.00725092	0.00200206	0.00314963	0.00505047	0.00537114	0.00320124	0.00319055	0.0033218	0.00775977	0.00276102	0.000802001	0.00268189	0.00252673	0.00186167	0.00299802	0.0126753	0.00336324	0.0014537	0.00945351	0.00353959	0.0035164	0.000830067	0.00403088
D-Galactosamine	0.434252	0.782956	0.29926	0.475976	0.0838676	0.233942	0.213335	0.168216	0.58223	0.602966	0.102644	0.300672	0.330776	0.241093	0.209323	0.159008	0.615031	1.00322	0.37775	0.37539	0.235405	0.276679	0.0465691	0.145213
D-Glucaricacid	0.0100215	0.0274783	0.00745544	0.00939991	0.00489403	0.00973794	0.00630256	0.00725822	0.0103453	0.0119541	0.0108021	0.00663522	0.00800906	0.00810898	0.00643335	0.00611275	0.0427805	0.0128642	0.0117216	0.0294721	0.00763224	0.0152059	0.00448274	0.0116218
D-Glucose	0.711803	1.23184	0.59143	0.879052	0.186692	0.479687	0.424316	0.339309	0.91055	0.943539	0.233274	0.50723	0.632019	0.428588	0.358053	0.274102	0.890337	1.33866	0.592771	0.691867	0.385121	0.50915	0.0827811	0.250346
D-Glucose1-phosphate	0.00742415	0.00310789	0.00936308	0.00353301	0.00557461	0.00641746	0.0112285	0.00551425	0.00629434	0.00430787	0.00761666	0.00164455	0.0105576	0.00389275	0.00861052	0.0029319	0.00662596	0.0101094	0.00610014	0.00437156	0.0146414	0.00311581	0.0040418	0.00382988
D-Glucose6-phosphate	0.0598217	0.0515761	0.00994293	0.0158159	0.017505	0.0251344	0.0128136	0.0106944	0.0183079	0.0299868	0.0105358	0.00395094	0.0129614	0.0121482	0.00690286	0.0120309	0.0713976	0.0203355	0.00654775	0.0385423	0.0106204	0.0128611	0.00180311	0.00902843
D-Mannose6-phosphate	0.023432	0.0163409	0.00358461	0.00458814	0.00672867	0.00942165	0.00667656	0.00593877	0.00827785	0.012662	0.00396687	0.00147921	0.00740822	0.00422247	0.0035094	0.00413695	0.024796	0.0113725	0.00363639	0.0124825	0.0100455	0.0072707	0.00122765	0.00766393
D-Ribose5-phosphate	0.00562856	0.00955977	0.00127871	0.00123476	0.00960585	0.0102708	0.0110719	0.0131151	0.0109554	0.013708	0.00120284	0.000589365	0.00914985	0.00627142	0.00560078	0.00587887	0.016207	0.0137765	0.00155714	0.00325028	0.0277525	0.022055	0.00744977	0.0321723
D-Sedoheputulose7-phosphate	0.0194748	0.00300941	0.00207987	0.0013353	0.00174618	0.00202351	0.00340759	0.00276938	0.00326066	0.00355288	0.00216189	0.00046167	0.00170268	0.000991318	0.00139406	0.00102568	0.00419901	0.00307196	0.00110401	0.00161785	0.00289331	0.00238038	0.00107124	0.00389992
Deoxycytidine5-triphosphate	0.00498889	0.00517205	0.00127422	0.00107721	0.00229527	0.00298766	0.00533673	0.00757382	0.007669	0.0171074	0.00189143	0.000504196	0.00236883	0.00211431	0.00347197	0.00433673	0.00738468	0.0108933	0.00171649	0.00178933	0.00289374	0.00202423	0.00134346	0.00349137
Deoxythymidine5-triphosphate	0.00674038	0.00589169	0.000767868	0.000742498	0.000444723	0.000458823	0.000545977	0.000700786	0.0065125	0.00964773	0.000805645	0.000230627	0.000529807	0.00045006	0.00054411	0.000722135	0.00649889	0.00531211	0	0	0	0.000228078	0	0.00047569
DL-2-Hydroxybutyricacid	0.00350297	0.0143026	0.00198265	0.00280512	0.00128145	0.0020759	0.00243795	0.00184847	0.00275967	0.00376306	0.00156063	0.00281389	0.00217606	0.00195282	0.00436402	0.00213598	0.015876	0.00290861	0.0014686	0.015223	0.00129971	0.0193218	0.00238444	0.00364197
DL-4-Hydroxyphenyllacticacid	0	0	0	0	0	0	0	0	0	0	0	0	0	0	0	0	0	0	0	0	0	0	0	0
DL-Beta-Phenyllacticacid	0	0	0	0	0	0	0	0	0	0	0	0	0	0	0	0	0	0	0	0	0	0	0	0
Flavinadeninedinucleotide	0.000987512	0.000865194	0.00138987	0.00110346	0.00133223	0.00138453	0.0015224	0.00140053	0.000775149	0.000862027	0.00138352	0.000631751	0.00132754	0.00124827	0.00123913	0.001369	0.000911547	0	0.00125661	0.00202501	0.00145253	0.00119348	0.000529708	0.001207
Fumaricacid	0.0711592	0.0570765	0.0327898	0.0320003	0.0421932	0.0367633	0.0583418	0.0465974	0.074119	0.0763194	0.0336247	0.013571	0.0492193	0.0461818	0.100994	0.0961584	0.0617912	0.0384484	0.0228246	0.0427847	0.0365703	0.0333802	0.01442	0.0312055
Galactitol	0.0978955	0.114389	0.0660721	0.0827336	0.0324949	0.0587885	0.0727706	0.0582933	0.104525	0.109037	0.0559796	0.0460023	0.0827365	0.0510309	0.0598619	0.047313	0.0983707	0.150091	0.0765124	0.0690441	0.076493	0.0545908	0.0218627	0.0492224
Gamma-Aminobutyricacid	1.94943	0.894965	1.68369	1.2075	2.18924	2.47226	1.80143	2.45912	1.46134	1.95973	2.99965	0.777526	2.29869	1.95454	1.43206	1.47963	0.875317	0.723294	0.419736	1.15639	0.890153	1.06368	0.264303	0.77527
Gamma-L-Glutamylcysteine	0.14024	0.117281	0.0372007	0.0362212	0.339403	0.327315	0.112743	0.183088	0.0974557	0.074377	0.0190371	0.0106474	0.121137	0.0905304	0.0730637	0.0728366	0.039311	0.0131442	0.0229754	0.0289622	0.141576	0.0973923	0.0688487	0.0952927
GDP-D-mannose	0.00419718	0.00314404	0.00422442	0.00382831	0.00389267	0.00536139	0.00287538	0.0036789	0.00366152	0.00453818	0.00522473	0.00155295	0.0048307	0.0036256	0.00419461	0.00394022	0.00374933	0.0032885	0.00410073	0.00687597	0.00366084	0.0041812	0.00162151	0.00370473
Glutaricacid	0.0174121	0.0148761	0.0177064	0.015027	0.0998039	0.0778048	0.0789522	0.0625341	0.0232218	0.0136389	0.0203946	0.00834138	0.174078	0.0917974	0.121155	0.0864339	0.0240134	0.024368	0.0202903	0.0114536	0.0725792	0.0445487	0.00777373	0.0372729
Glycerol-phosphate	0.408334	0.256392	0.155193	0.141317	0.175443	0.268866	0.239548	0.195934	0.369759	0.289059	0.216091	0.0688954	0.317451	0.171531	0.201027	0.175888	0.456603	0.491069	0.277683	0.259598	0.288926	0.119764	0.0418584	0.174933
Glycerophosphocholine	0.162881	0.273777	0.511303	0.389907	0.519634	0.773319	0.869329	0.917874	0.179398	0.122682	0.460781	0.183644	0.590192	0.447608	0.504793	0.632486	0.142515	0.117466	0.695627	1.23869	0.530655	0.632377	0.222858	0.878369
Guanosine5-diphosphate	0.0191679	0.0215662	0.0171865	0.019176	0.0183083	0.0241428	0.0170134	0.024595	0.0199902	0.0205618	0.0226802	0.0125705	0.0174364	0.0234042	0.0147616	0.0191732	0.0207234	0.0128573	0.0253361	0.0363988	0.0145037	0.0219105	0.0059359	0.0198592
Guanosine5-diphosphateglucose	0.00421276	0.00314404	0.00422442	0.00382831	0.00389267	0.00536139	0.00287538	0.0036789	0.00366152	0.00453818	0.00522473	0.00155295	0.0048307	0.0036256	0.00419461	0.00392347	0.00374933	0.0032885	0.00410073	0.00687597	0.00366084	0.0041812	0.00162151	0.00370473
Guanosine5-monophosphate	0.00438694	0.00372254	0.00757381	0.00330618	0.00691991	0.00378841	0.00396711	0.00289019	0.00370319	0.00272821	0.00672334	0.00183245	0.00422756	0.00375469	0.00336759	0.00338123	0.00403477	0.00207946	0.00321111	0.00553932	0.00249339	0.0028877	0.000946576	0.00232705
Guanosine5-triphosphate	0.0659073	0.0809849	0.0458304	0.0872884	0.0805871	0.100092	0.0263931	0.0646347	0.0576913	0.0564953	0.0507076	0.0384059	0.0429141	0.0746195	0.0301234	0.0775325	0.071402	0.0480511	0.122375	0.148361	0.0382482	0.0824303	0.016161	0.0723349
Hippuricacid	0.00922513	0.0218645	0.00839658	0.0185957	0.00276228	0.0115074	0.00606504	0.0106383	0.0147031	0.0228072	0.0104391	0.0110697	0.00969557	0.0112789	0.0064815	0.00914863	0.0152517	0.0244342	0.0105989	0.0190817	0.00540896	0.0110926	0.00389686	0.0104345
Histamine	0	0.0316907	0	0.00433333	0.0486582	0.0991229	0.0626796	0.053921	0	0	0	0	0.0167202	0.0193441	0	0.00360558	0.050026	0	0	0.0256831	0.0111738	0.0146418	0.00495068	0.0119459
Hydrocinnamate	0	0	0	0	0	0	0	0	0	0	0	0	0	0	0	0	0	0	0	0	0	0	0	0
Hypotaurine	0.54563	0.344672	0.469135	0.261003	0.557915	0.751212	0.632825	0.798371	0.591342	0.684064	0.8998	0.115106	0.84232	0.587784	0.73217	0.656723	0.437751	0.428563	0.173589	0.190031	0.606988	0.371564	0.138567	0.234124
Hypoxanthine	0	0	0	0	0	0	0	0	0	0	0	0	0	0	0	0	0	0	0	0	0	0	0	0
Indoxylsulfate	0	0.000811747	0.000250838	9.4034e-05	0	0	0.00242556	0.000550869	0	0	0.000199503	0.000190274	0	0	0.000135809	0	0.000609659	0	0	0.00156502	0	0.00188608	0.000401767	0.00109847
Inosine	0.00692973	0.0352308	0.00991295	0.0413256	0.00857074	0.0181336	0.0103344	0.00431596	0.0144179	0.0106774	0.00883502	0.00530212	0.00268059	0	0	0.00192164	0.0490265	0	0.00441456	0.0330269	0	0.0196856	0.00132962	0.0082613
Inosine5-monophosphate	0.00450924	0.0187845	0.00433806	0.00877632	0.00222606	0.00735341	0.0045029	0.00284764	0.00412362	0.00807608	0.00353069	0.00250797	0.0019553	0.00322633	0.00182002	0.00341519	0.0293667	0.00297611	0.000994576	0.0148061	0.00153066	0.0054818	0.00102429	0.00381355
Isocitricacid	0.0863689	0.117537	0.108498	0.121264	0.0822114	0.0860475	0.0966879	0.0904879	0.0897192	0.15633	0.142051	0.0744633	0.134731	0.107048	0.109226	0.125042	0.110379	0.11893	0.103258	0.212355	0.0658064	0.103092	0.0242088	0.0632134
Itaconicacid	0.0371775	0.0316584	0.0810048	0.0947238	3.06458	3.46686	4.3819	4.39154	0.039306	0.049597	0.120529	0.0619528	3.73832	3.71544	3.48987	4.19565	0.0436429	0.114908	0.0679886	0.127668	2.38979	2.74756	0.550303	2.27705
Ketoisoleucine	0.0205397	0.0239965	0.0198126	0.0253276	0.00751975	0.02064	0.0210124	0.021624	0.0161378	0.0278464	0.0490564	0.0113789	0.0215173	0.0139955	0.0182837	0.0125791	0.0168176	0.0273681	0.0226399	0.0219981	0.0225243	0.0207919	0.00836857	0.0159607
Ketoleucine	0.0199633	0.0297971	0.024921	0.0347846	0.00847378	0.0237413	0.0187634	0.0188043	0.0262833	0.0363427	0.0517688	0.014855	0.0235148	0.0160943	0.0165638	0.0111307	0.0234242	0.045643	0.0263159	0.027303	0.0255967	0.0225297	0.00825604	0.0182496
L-Alanine	1.03174	1.19951	0.822924	0.919031	1.0867	1.81479	1.6795	2.02004	1.32789	1.4928	2.44495	0.423789	1.46361	1.15288	1.0567	1.24206	1.24481	1.10862	0.692918	0.794109	1.29312	0.977326	0.359998	0.78082
L-Arabinose	0.0181942	0.0274191	0.0142596	0.0194567	0.00542419	0.0109605	0.0109357	0.00893944	0.0218867	0.021361	0.00513375	0.0110278	0.0154829	0.010102	0.00855924	0.00735604	0.0228816	0.0312868	0.0139628	0.0164168	0.0102913	0.0120048	0.00227233	0.0068044
L-Arginine	5.56275	10.8738	6.33858	8.18269	8.3206	13.0688	20.9096	25.8221	9.05053	13.6301	4.93937	4.87435	19.1932	13.4691	18.164	18.1083	9.14799	16.8757	6.72681	8.30741	23.2047	16.9363	9.16283	22.9276
L-Asparagine	0.00800298	0.0135427	0.0264822	0.0181167	0.0155403	0.0305898	0.0237584	0.0245548	0.0132909	0.0088574	0.0485736	0.00745129	0.0228377	0.0178533	0.0185091	0.0130627	0.0193355	0.0199073	0.0266186	0.0230084	0.0283478	0.0200856	0.00804668	0.0111298
L-Asparate	1.07287	1.11347	1.34012	1.4133	0.728398	0.814771	1.03114	1.13238	1.76984	2.56671	1.98613	1.20279	1.9325	1.75988	2.3457	2.53104	2.14376	1.94109	1.98217	3.08578	1.86573	1.81397	0.649659	1.61758
L-Citrulline	0.00836353	0.0214587	0.00730273	0.00978379	0.0387732	0.0971965	0.0436642	0.0399598	0.0102198	0.0207617	0.0131333	0.00674036	0.0468208	0.0360445	0.0178063	0.02065	0.0257963	0.0190895	0.00754891	0.0172778	0.0437776	0.0367181	0.0500793	0.0857267
L-Cysteicacid	0.00219095	0.00179192	0.00114627	0.00109214	0.000945365	0.00102778	0.00274818	0.00135363	0.00190089	0.00104908	0.00107578	0.000408628	0.00116361	0.000778382	0.00169035	0.00112659	0.00158264	0.0020231	0.000856548	0.000809595	0.000878071	0.000611074	0.000574908	0.00212745
L-Cysteine	0.00263634	0.0409201	0.0103775	0.108516	0.0130839	0.102144	0.0672353	0.134987	0.0144498	0.0410483	0.0234174	0.0638131	0.0506785	0.0664959	0.0503613	0.0395653	0.0227497	0.0522596	0.120345	0.0607353	0.193478	0.0557381	0.0270938	0.0493001
L-Cysteinesulfinicacid	0.00581351	0.00488308	0.00541665	0.00223441	0.00532829	0.00269606	0.00990885	0.00468375	0.00477186	0.00297514	0.00263963	0.00136905	0.00387179	0.00244814	0.0049829	0.00558041	0.00474248	0.0114865	0.00304123	0.00232313	0.00220258	0.00192094	0.00134922	0.00866158
L-Glutamicacid	7.12434	5.56016	5.39057	6.34292	7.582	8.28667	6.69895	8.37149	8.34078	9.37122	5.33384	2.45693	8.29465	6.234	8.01022	7.52864	6.69821	5.53951	6.05548	8.68585	10.042	6.8784	4.26642	9.69344
L-Glutamine	3.20379	5.76847	3.27542	4.38477	2.28624	4.4673	5.00573	5.15712	4.93891	6.77248	1.36077	2.73659	4.97788	4.20263	4.16367	3.97911	4.93016	6.93234	3.4679	5.0735	4.68249	4.03423	1.5282	3.73931
L-Histidine	1.06599	1.66843	1.48516	1.45573	0.928928	1.77284	1.62058	2.10223	1.71356	2.58293	1.54579	0.868697	2.34037	1.60574	2.09467	1.70295	1.73851	3.32367	1.76196	1.72765	2.12225	1.49554	0.582753	1.30847
L-Homocysteicacid	0	0.000785248	0	0.000246904	0	0.000236876	0.000142844	0	0	0.000395456	0.000211844	0.000204851	0	0	0	0	0.0014918	0	0	0.000335418	0	0.000252232	0	0.000285379
L-Isoleucine	35.7079	82.3993	38.4127	68.005	21.3036	52.7874	51.6892	54.5268	61.6749	81.8317	39.104	35.9647	54.8247	46.5553	41.984	42.867	57.3016	89.3597	43.634	59.4953	48.2034	47.2178	20.0665	49.3914
L-Kynurenine	0.0246304	0.0520998	0.0252434	0.0424855	0.0153275	0.0308273	0.0344448	0.0301057	0.0287279	0.046752	0.0245102	0.0248463	0.0280368	0.0267823	0.0282953	0.023136	0.0402042	0.0461537	0.0273542	0.0512865	0.0303813	0.042842	0.0141864	0.029535
L-Leucine	39.4861	95.3014	41.3487	76.8354	22.7356	57.731	58.4	62.1941	64.4068	95.9407	43.5272	41.1335	60.2163	52.2454	49.7317	49.128	58.4077	107.752	49.4133	67.8406	48.8122	48.5108	22.3381	54.5046
L-Lysine	1.49451	2.09259	1.59225	1.7567	1.76266	2.94104	4.31349	6.60578	2.20945	3.19245	1.44073	1.0462	4.68137	2.89952	5.0916	4.49684	1.93198	4.22268	1.79517	1.68959	5.58209	3.59448	2.29984	4.92652
L-Methionine	4.6969	12.4302	5.2863	9.99874	2.96755	7.61825	8.41112	8.27744	8.42468	12.0424	5.59409	5.42833	8.30339	6.74971	6.28217	6.16998	7.58961	12.9804	6.26899	8.83763	6.83657	6.48626	3.14316	7.20423
L-Ornithine	0.0848662	0.111684	0.0781159	0.105346	0.093754	0.19066	0.279216	0.459307	0.129094	0.17039	0.105541	0.0643903	0.279143	0.187507	0.366986	0.323095	0.112682	0.235408	0.112307	0.0994489	0.375307	0.232896	0.212771	0.509299
L-Phenylalanine	21.2797	50.0835	24.243	43.4124	11.2587	31.3659	31.0946	32.6546	35.3329	50.6392	24.5753	22.9086	31.5289	27.5877	25.464	23.2721	33.0202	55.818	28.5187	38.1833	28.5372	26.7195	12.2785	29.0238
L-Proline	0.31617	0.54783	0.344758	0.522959	0.352241	0.483451	1.14785	0.826298	0.377196	0.428656	0.836871	0.198184	0.64223	0.431878	0.541017	0.54631	0.54152	0.385719	0.454866	0.888965	0.645026	0.374002	0.326009	0.879521
L-Pyroglutamicacid	0.635275	1.10767	0.373815	0.667903	0.201775	0.531864	0.482305	0.592348	0.98325	0.918491	0.480847	0.434745	0.583708	0.437394	0.463053	0.365112	0.716121	1.24106	0.344788	0.463607	0.658179	0.364718	0.197993	0.528982
L-Serine	0.27114	0.310307	0.263491	0.203408	0.198748	0.38284	0.293399	0.421539	0.450263	0.534776	0.159942	0.126424	0.381169	0.299988	0.29054	0.273308	0.397953	0.55569	0.212434	0.215595	0.279702	0.22598	0.0625054	0.155205
L-Threonicacid	0.0511855	0.0713539	0.0339743	0.0382736	0.0728722	0.0595157	0.0647271	0.0717466	0.0600426	0.0604186	0.0307662	0.0202257	0.0710278	0.0578311	0.0586779	0.0519747	0.0710517	0.0579642	0.0359568	0.0820984	0.0341238	0.0924688	0.0207084	0.0795451
L-Threonine	1.14944	2.09415	1.21513	1.72055	0.742182	1.63149	1.43658	1.79717	1.91369	2.6457	1.2895	1.02954	1.70405	1.3236	1.48147	1.37894	1.65229	2.76618	1.29411	1.84217	1.58754	1.35418	0.559023	1.35462
L-Tryptophan	4.09126	10.3694	5.86788	9.06292	2.86732	6.86225	6.11033	6.29295	7.05802	10.0206	5.77167	5.04872	6.86956	6.08199	5.11533	4.68679	7.43772	10.7671	6.11202	10.1436	6.30172	6.38751	2.72902	6.16112
L-Tyrosine	9.44752	20.7451	10.5347	16.6473	6.27524	13.9484	13.3381	12.9841	14.4857	20.736	11.8687	9.71656	14.1026	12.0758	10.9122	10.8189	14.5961	21.4681	12.157	18.2069	13.0464	11.6595	5.25451	12.3159
L-Valine	8.6225	16.5661	9.62058	15.1436	5.64172	13.3196	10.3761	12.8413	14.3146	20.5319	10.2529	8.2092	14.106	12.6082	11.3735	11.6846	12.759	21.4251	11.6549	13.1661	11.9553	11.2481	4.0082	9.20836
Lacticacid	1.28036	2.01171	1.09507	1.02485	0.835419	1.33698	2.74261	2.89837	1.89232	2.09236	2.45564	0.713135	2.23269	1.4822	2.09698	1.78299	2.03583	3.0167	2.0321	1.91011	1.99344	2.19094	1.12608	2.83079
Lactitol	0.00087514	0.000655796	0.00156756	0.000809336	0.00110091	0.000886034	0.00130784	0.000689651	0.000681751	0.000388831	0.00130026	0.000542878	0.00141649	0.000811912	0.00111103	0.000835223	0.000779402	0.000757589	0.00102431	0.000872067	0.000934792	0.00046375	0.000221818	0.000526882
Maleicacid	0.0123842	0.00971983	0.0053741	0.00517978	0.0041414	0.00423324	0.00666287	0.00353135	0.0120653	0.00761051	0.00538352	0.00301453	0.0059656	0.00411807	0.0056585	0.00484906	0.0157021	0.0119749	0.00846991	0.00625658	0.00475255	0.00391855	0.00166997	0.00431001
Malicacid	2.26043	2.11361	1.19715	1.35908	1.32252	1.36462	1.5209	1.54649	2.78925	2.46854	1.31019	0.602106	1.82173	1.64807	2.41934	2.49322	2.46678	2.01459	1.21309	1.64622	1.24681	1.31156	0.522114	1.24824
Malonicacid	0.0276456	0.0254193	0.0151567	0.0100549	0.0157105	0.0143115	0.0264291	0.0156224	0.0324836	0.0263553	0.0178106	0.00674525	0.0204899	0.0112081	0.0199089	0.0196749	0.0458379	0.0305877	0.0186634	0.0155521	0.0160779	0.0111896	0.00596751	0.0166324
Maltotetraose	0	0	0	0	0	0	0	0	0	0	0	0	0	0	0	0	0	0	0	0	0	0	0	0
meso-Erythritol	0.00480627	0.00424806	0.00446395	0.00390369	0.00298058	0.00344725	0.00438345	0.00314573	0.00469488	0.00381606	0.00392457	0.00203548	0.00513859	0.00280577	0.00406827	0.00262888	0.00368043	0.0062509	0.0053315	0.00305285	0.00492641	0.00232638	0.000866552	0.00208066
Methylmalonicacid	0.0435756	0.0187232	0.0313662	0.0242517	0.190901	0.244653	0.144707	0.198118	0	0.0256504	0.0576347	0.012913	0.333119	0.185969	0.191902	0.132587	0	0.0202954	0.0312108	0.0334743	0.337258	0.237348	0.0353744	0.137785
Methylsuccinicacid	0.00607576	0.00647026	0.00333694	0.00428946	0.0416979	0.031769	0.0307868	0.0235756	0.00564411	0.00684589	0.00611845	0.00240965	0.0510237	0.0456892	0.0378291	0.0383039	0.00591769	0.00506884	0.00330258	0.00600304	0.0196505	0.0231823	0.00267175	0.0129773
N-Acetyl-D-galactosamine	0.000475137	0.00038779	0.000836733	0.000966889	0.000724576	0.000987995	0.000660294	0.000429308	0	0.000490619	0.000666559	0.000390887	0.00098802	0.000665415	0.000566044	0.000507898	0	0	0.00077015	0.00129309	0.000688838	0.000473465	0.000268018	0.000468318
N-Acetyl-D-glucosamine6-phosphate	0.00704736	0.00377092	0.00410266	0.00260206	0.00459626	0.00430558	0.00392017	0.00355104	0.00439333	0.00527856	0.00433525	0.00161979	0.00513531	0.00288527	0.00355867	0.00345319	0.00477658	0.00370155	0.00306613	0.00453758	0.0046887	0.00260433	0.00135563	0.00344716
N-Acetyl-DL-alanine	0.0054356	0.00308341	0.00447393	0.00428268	0.00270792	0.00302629	0.00282774	0.00278556	0.00324036	0.00311984	0.00374941	0.0014801	0.00312943	0.00191014	0.00249675	0.00178407	0.00265233	0.00279842	0.00410813	0.00268447	0.00266752	0.00186444	0.00065021	0.00192483
N-Acetyl-L-asparticacid	0.210738	0.148114	0.770351	0.491772	0.774706	0.712701	0.757509	0.556183	0.131147	0.127837	0.840188	0.363879	1.01938	0.744298	0.622918	0.599877	0.202215	0.184316	0.3552	0.309067	0.446219	0.263791	0.105618	0.224673
N-Acetyl-L-glutamate	0.00915654	0.00704296	0.0209943	0.0163507	0.0274703	0.0250667	0.0215791	0.0176746	0.00748029	0.00995194	0.0194321	0.00847793	0.0252194	0.0170226	0.0143321	0.0134451	0.00811262	0.0109226	0.0162227	0.0143267	0.0218371	0.0122261	0.00582708	0.0117113
N-Acetyl-L-leucine	0	0.0259662	0	0.00813693	0	0.0105922	0.010294	0.00940944	0	0	0	0.00554343	0	0	0	0	0.0183929	0	0	0.0138245	0	0.0102689	0.00259493	0.011606
N-Carbamoyl-L-aspartate	0.0254966	0.0223788	0.00150064	0.00409869	0.0155028	0.00978169	0.0289309	0.0400062	0.0681476	0.0699849	0.00353015	0.00163068	0.0184906	0.0174179	0.0189016	0.024573	0.0514463	0.0602937	0.00318626	0.00750438	0.024413	0.0205783	0.0110141	0.0206565
N-Formyl-L-methionine	0	0	0	0	0	0.000761841	0.000860949	0.000656578	0	0	0	0	0	0	0	0	0	0	0	0	0	0	0	0
N-methylethanolamine	0.0720608	0.0872124	0.0885806	0.122326	0.0662979	0.0749422	0.0724112	0.0694667	0.0887968	0.0886049	0.0660552	0.0707168	0.0990627	0.0922886	0.0717652	0.0792878	0.0854134	0.0738799	0.0941519	0.165698	0.0633002	0.0623125	0.0240516	0.0672529
Na-Acetyl-L-asparagine	0.00039905	0.000536426	0.000232783	0	0	0.000202376	0.000106548	0	0	0.000337977	0.000678626	0	0	0	0.000154459	0	0	0.00102534	0	0	0.000306321	0	0	0.000112016
Niacinamide	0.919553	2.51773	0.832056	1.87463	0.357876	1.06804	1.17642	1.38092	1.47763	2.21264	0.959221	1.06803	1.1971	1.06918	0.971822	1.15687	1.34487	2.68642	1.22682	1.6994	0.959032	1.09547	0.500007	1.38811
Nicotinamideadeninedinucleotide	0.00704628	0.00433122	0.00901134	0.00618338	0.0053422	0.00421166	0.0105756	0.00814529	0.00543255	0.00520867	0.00892263	0.00327857	0.0079029	0.00527227	0.0100728	0.00871168	0.00614043	0.00488468	0.0088498	0.0095115	0.00813364	0.00530095	0.0031864	0.00717215
O-Acetylcarnitine	11.5071	15.8449	8.6928	12.1835	14.3029	19.3991	14.6167	15.2359	10.3657	9.03778	15.9451	8.05458	16.22	16.3856	10.6602	15.2954	14.6634	4.53316	9.29323	20.1588	8.2486	10.382	4.30429	9.27785
O-Phospho-L-serine	0.00944487	0.0116253	0.00174379	0.00145142	0.0034036	0.00371852	0.00530034	0.00471644	0.0134493	0.0108545	0	0.000270265	0.00209678	0.00136985	0.00152569	0.000953721	0.00375334	0.00323064	0	0	0.00076777	0.000579095	0.000204995	0
O-Phosphoethanolamine	1.27624	0.459131	1.68685	0.709647	1.71722	1.86293	1.84117	2.3605	0.909923	0.783489	1.77019	0.541016	1.94629	1.38671	1.90728	1.74604	0.997254	0.706422	0.815684	1.321	1.94879	0.890685	0.449853	1.28969
Oxalicacid	0.137242	0.25354	0.0689225	0.048332	0.062082	0.0970807	0.0890897	0.0742436	0.197111	0.1631	0.0738417	0.0471241	0.0780165	0.085425	0.0705513	0.0889398	0.340213	0.163884	0.208661	0.128956	0.0497097	0.122305	0.0251503	0.0985258
Oxidizedglutathione	0.291116	0.294286	0.2376	0.275358	0.250598	0.315421	0.647174	0.378966	0.303792	0.246538	0.276247	0.123352	0.393561	0.287926	0.40039	0.318469	0.150321	0.104198	0.223227	0.33716	0.210612	0.290371	0.152962	0.432178
Paeonol	0	0	0	0	0	0	0	0	0	0	0	0	0	0	0	0	0	0	0	0	0	0	0	0
Pantothenate	0.0164299	0.0293453	0.0114848	0.0136432	0.00506336	0.00947895	0.00998247	0.0140122	0.0252394	0.0306776	0.011958	0.0105975	0.0141743	0.0103616	0.010721	0.0107167	0.0260035	0.0367106	0.0131307	0.0162234	0.00796803	0.00959489	0.00393289	0.00856712
Phospho-D-glycericacid	0.0297806	0.044999	0.0155274	0.0153246	0.0405096	0.0526248	0.0481742	0.0660986	0.0559471	0.0857242	0.0226287	0.00687549	0.0534945	0.0365784	0.0400727	0.039634	0.0641012	0.0721228	0.0326107	0.0452079	0.104614	0.0646105	0.0524422	0.101329
Phosphocholine	0.668321	0.607198	0.606496	0.682387	0.756428	0.637575	0.669271	0.741824	0.574873	0.910602	0.912548	0.290636	0.47057	0.419489	0.560979	0.593268	0.38948	0.341125	0.533659	1.01782	0.320021	0.27527	0.165883	0.416635
Phosphoenolpyruvicacid	0.00479747	0.0111334	0.00339363	0.00315238	0.00545225	0.0107137	0.00864231	0.0111472	0.0172775	0.0272351	0.00794953	0.00184928	0.0133103	0.00921871	0.0115913	0.00832384	0.021964	0.0254366	0.00681736	0.0126146	0.0184064	0.0144787	0.018094	0.0306126
Phosphoribosylpyrophosphate	0.0026575	0.00313775	0.00130894	0.00134275	0.0052613	0.00377087	0.0277053	0.0541423	0.00355651	0.0164076	0.00190925	0.000659176	0.00561048	0.00563753	0.00591551	0.0119208	0.00391628	0.00704148	0.00288745	0.00501135	0.0282702	0.0300671	0.0118626	0.054937
Phosphoricacid	251.335	264.811	96.2561	76.167	102.377	92.8567	90.8421	113.407	259.221	195.151	137.859	73.3001	124.933	112.445	93.4424	113.868	327.291	160.953	87.5741	219.176	91.028	113.557	42.9855	114.966
Pyridoxal	0	0.0482847	0.0834714	0.101027	0.0574299	0.0999238	0.10117	0.108038	0	0.031329	0.0424055	0.015113	0	0.0205294	0.0274977	0.0347174	0	0	0	0	0	0	0	0
Pyridoxal5-phosphate	0.138226	0.100813	0.202729	0.169648	0.24231	0.213203	0.246026	0.234837	0.059841	0.0698517	0.0761896	0.0241353	0.0799672	0.0626959	0.0784235	0.072034	0.0235987	0.020865	0.0285594	0.0505525	0.0200586	0.0215713	0.0159252	0.0258264
Pyridoxine	2.58589	5.44206	2.37724	3.9924	1.49128	3.227	2.8487	3.3075	4.00349	5.85141	2.63057	2.24266	3.37375	3.21578	2.80257	2.99129	3.83504	6.37094	3.19061	4.55204	3.21849	3.01597	1.21035	3.19458
Pyrophosphate	13.5073	15.0821	4.84412	3.20556	5.51165	4.4716	4.37876	6.08268	12.9393	10.9916	6.9445	3.5754	5.97398	5.29476	4.40356	5.6139	17.5522	6.95046	3.61934	12.1091	3.71073	5.78895	2.2922	6.19869
Pyruvicacid	0.1695	0.259014	0.145541	0.152443	0.0644994	0.133593	0.11265	0.103351	0.185442	0.27567	0.0613469	0.0910682	0.13594	0.116829	0.0962699	0.103563	0.137961	0.360693	0.147826	0.167381	0.160059	0.151104	0.0479263	0.129415
Reducedglutathione	15.9953	11.5721	15.0777	12.7536	24.3517	29.884	27.6335	38.3318	10.5932	9.37383	10.0478	5.80161	20.593	19.2484	25.2802	28.5997	6.41038	1.80498	12.8279	16.2437	26.2103	19.4064	10.4354	20.0667
Reducednicotinamideadeninedinucleotide	0.00594795	0.00692699	0.0104503	0.0108949	0.00735062	0.0129161	0.0169636	0.015848	0.00730317	0.00978499	0.015318	0.00476106	0.0210087	0.0142787	0.0169525	0.0101095	0.00995933	0.00738918	0.0152739	0.0192121	0.0265061	0.0199895	0.00606887	0.0158251
Reducednicotinamideadeninedinucleotidephosphate	0.00995116	0.00817936	0.0197911	0.0145245	0.0118226	0.0156405	0.027583	0.0264248	0.0088998	0.0140364	0.0245869	0.0100746	0.0224789	0.0152489	0.0258477	0.0177121	0.00963597	0.011065	0.0188555	0.0306705	0.022076	0.0145862	0.0056776	0.0178405
S-Adenosyl-L-homocysteine	0	0.00323234	0.00117095	0.00633395	0.0046253	0.0258194	0.0492628	0.0609505	0.00557538	0.00635156	0.004628	0.00112072	0.0170459	0.0154141	0.0299551	0.00512539	0.00349671	0	0	0.00912663	0.00630622	0.0137467	0.0274177	0.023295
S-Adenosylmethionine	0.110572	0.124332	0.0701466	0.0687749	0.152611	0.173149	0.27822	0.224565	0.13899	0.153135	0.0726457	0.0368112	0.20576	0.175654	0.160647	0.20115	0.136381	0.0933357	0.0691043	0.107853	0.22552	0.151429	0.10996	0.193342
Sarcosine	1.02815	1.22264	0.824036	0.9334	1.08534	1.84721	1.6795	2.03008	1.33323	1.50536	2.45331	0.423225	1.43603	1.15496	1.0622	1.24206	1.24481	1.11152	0.690084	0.793893	1.29629	0.977326	0.364318	0.796556
Succinicacid	0.426682	0.336097	0.197661	0.2517	0.880992	1.09371	1.56955	1.30364	0.268319	0.211017	0.145834	0.104616	0.498105	0.452863	0.64649	0.650187	0.256715	0.342971	0.169182	0.191443	0.224901	0.234218	0.0780398	0.196514
Succinicanhydride	0	0	0	0	0.0104391	0.0134129	0.0189196	0.0142447	0	0	0	0	0.00681158	0	0.0073587	0	0	0	0	0	0	0	0	0
Tartaricacid	0.0232926	0.0214746	0.00960857	0.00599284	0.006857	0.00930524	0.0112024	0.0113624	0.021796	0.0216413	0.0144262	0.00431839	0.010629	0.00710503	0.00964855	0.0117177	0.0305328	0.0173937	0.0123411	0.0103553	0.00587562	0.00888837	0.00377443	0.0117289
Taurine	8.7321	7.87914	6.79401	6.82054	7.22826	7.99609	8.00261	7.87978	8.19572	7.85497	8.96498	3.65735	8.97304	8.29892	7.37397	8.44212	10.5474	6.25548	5.92467	7.99386	6.72505	6.49521	2.66664	5.85461
Thiaminepyrophosphate	0.00173738	0.00122996	0.00275755	0.00150152	0.00327349	0.00231515	0.00381946	0.00307923	0.00119402	0.00107469	0.00247905	0.000877718	0.00265057	0.00176525	0.00248766	0.00240758	0.000910874	0	0.00109967	0.00216922	0.00198299	0.00169699	0.000852411	0.00181919
Thymidine	0.00886531	0.00858089	0.0103615	0.0108956	0.00452504	0.00730903	0.00589648	0.00663601	0.00260736	0.00483081	0.0249018	0.0107312	0.0132455	0.00917951	0.0111999	0.00899311	0.00678396	0.00553504	0.00857287	0.0143165	0.00392978	0.00901229	0.00197513	0.00730187
Tricarballylicacid	0.00379467	0.00478583	0.00120836	0.00199199	0.00137029	0.00235759	0.00273117	0.00266169	0.00342195	0.00488569	0.00173366	0.00151426	0.00259832	0.00240782	0.0033156	0.00358403	0.00485206	0.0036581	0.00215744	0.0026341	0.00175963	0.00262627	0.000932696	0.00298664
UDP-alpha-D-galactose	0.0116696	0.0105083	0.0106808	0.00889617	0.0122952	0.0122094	0.0168444	0.0154755	0.0115252	0.0166976	0.0103771	0.00430431	0.0166018	0.0118815	0.0128359	0.01352	0.0122846	0.010601	0.0143542	0.0185217	0.0214778	0.0179103	0.00338951	0.0163721
UDP-N-acetyl-alpha-D-glucosamine	0.0836179	0.0704523	0.0903685	0.0913114	0.0854046	0.0979644	0.142768	0.132798	0.075579	0.106813	0.0967117	0.0438578	0.120888	0.0991635	0.113972	0.135064	0.0865361	0.0752035	0.112707	0.134363	0.127241	0.113447	0.0447707	0.144752
Uricacid	0.018527	0.0392195	0.0266536	0.0468443	0.00790956	0.0278662	0.0258167	0.0254176	0.0328568	0.0471381	0.0473846	0.0355561	0.0375185	0.0337702	0.0287732	0.0264782	0.0339867	0.0741013	0.0399337	0.0489176	0.024696	0.0386645	0.0120408	0.0275828
Uridine	0	0	0	0	0	0	0	0	0	0	0	0	0	0	0	0	0	0	0	0	0	0	0	0
Uridine5-diphosphate	0.0132833	0.0202614	0.0118648	0.0145527	0.0190989	0.0244946	0.0388059	0.052502	0.0194981	0.0409961	0.0228526	0.00833724	0.0317521	0.0275424	0.0259782	0.0185786	0.0238627	0.0150261	0.0101799	0.0415195	0.0186792	0.0409291	0.00991903	0.0527045
Uridine5-diphosphateglucose	0.0508375	0.043105	0.0431491	0.03731	0.0501872	0.0492289	0.0621572	0.0612521	0.0482499	0.0645883	0.0390987	0.0169134	0.0601444	0.0531704	0.0475521	0.0519244	0.0502816	0.0435069	0.0546734	0.0673817	0.0779709	0.0689684	0.0122602	0.0633271
Uridine5-monophosphate	0.173718	0.145646	0.159899	0.137977	0.197069	0.180155	0.258136	0.237436	0.163847	0.219625	0.142934	0.0615344	0.218093	0.189956	0.186542	0.187418	0.170789	0.145319	0.188375	0.251937	0.277789	0.241886	0.0478006	0.229079
Uridine5-triphosphate	0.259604	0.240681	0.156175	0.177242	0.247473	0.246081	0.264949	0.403047	0.213546	0.365049	0.152584	0.086202	0.24272	0.223283	0.191913	0.269912	0.244537	0.275345	0.262603	0.348671	0.374616	0.342729	0.0752846	0.407598
Uridine5窶-diphosphate(UDP)-D-glucuronate	0.00423535	0.00451376	0.00892597	0.00743158	0.0147977	0.0116485	0.017767	0.017975	0.00455847	0.00602821	0.00627278	0.00277341	0.0118316	0.0077748	0.0121934	0.0109944	0.00427512	0.00353356	0.00596235	0.0134568	0.0114434	0.0099513	0.00257414	0.0100491
Xanthine	0.106566	0.270518	0.0797703	0.21465	0.0201026	0.0808147	0.0469639	0.0470634	0.139474	0.162197	0.00636857	0.053789	0.0313344	0.0349123	0.0162099	0.0177041	0.12445	0.187468	0.0303888	0.0779344	0.012253	0.029752	0.00548953	0.0177873
