# Supplementary material for: PNPO–PLP axis senses prolonged hypoxia in macrophages by regulating lysosomal activity
Source: Nat Metab. 2024 May 31;6(6):1108–27. doi: 10.1038/s42255-024-01053-4 (PMC11599045; doi:10.1038/s42255-024-01053-4)
Supplement: Supplementary file 5 — Statistical source data. [file 42255_2024_1053_MOESM5_ESM.xlsx]

## Sheet: Figure 1a
Days	Control Vehicle					Control DSS					ISAM Vehicle					ISAM DSS
0	100	100	100	100	100	100	100	100	100	100	100	100	100	100	100	100	100	100	100	100
1	99.7033	100.637	99.403	102.083	101.095	92.2807	96.9697	101.186	100	98.2014	99.3399	100	99.3485	99	100.351	96.4664	100.66	102.985	105.439	96.5779
2	101.484	99.3631	98.806	103.274	99.635	98.5965	97.3064	103.953	102.182	98.9209	99.67	101.712	99.0228	99	100	99.6466	98.6799	105.97	108.787	100
3	101.187	98.4076	100.896	102.083	100.73	100	100.337	104.348	101.818	101.079	99.0099	101.027	99.6743	98.3333	100.702	101.06	99.67	107.463	111.297	101.521
4	100.89	98.0892	100.299	103.274	98.1752	97.5439	97.3064	106.324	100	98.5612	96.6997	97.2603	98.6971	98	99.6491	98.5866	93.0693	101.119	102.929	94.2966
5	100.89	97.4522	101.493	102.679	98.9051	95.4386	95.2862	97.6285	98.9091	95.3237	97.6898	98.2877	98.6971	98	100.702	90.106	82.1782	89.9254	93.3054	87.8327
6	100.297	98.4076	100.299	102.679	98.5401	94.386	86.8687	88.1423	91.6364	84.1727	96.6997	98.2877	97.7199	97.6667	100	84.4523	73.9274	85.0746	84.1004	80.2281

## Sheet: Figure 1c
Control Vehicle					ISAM Vehicle					Control DSS					ISAM DSS
9.6	8.4	9.7	9.3	10.3	9.7	8.4	9.3	9.4	9	9.2	8.6	9.2	7.8	7.9	7	7.4	6.4	6.1	6.4

## Sheet: Figure 1e
Control					ISAM
6	9	9	9	10	11	13	13	13	13

## Sheet: Figure 1f
	Control Vehicle					ISAM Vehicle					Control DSS					ISAM DSS
Il6	0.999945	1.31998	0.72831	0.588259	2.07403	0.955763	0.469197	1.2152	0.670899	1.12803	97.432	31.0641	50.895	19.5716	31.0236	24.3855	64.5027	438.407	791.252	769.468
Il23	0.999967	0.859052	0.598221	0.336118	1.18931	0.772768	0.523367	0.73375	0.586704	0.962166	2.10491	0.835869	1.21446	1.10022	1.54609	1.75469	1.87792	3.54176	3.60131	4.28957
Il1b	0.999837	0.943178	0.810775	0.699552	0.700929	0.985682	0.416919	0.734633	1.43388	0.853252	112.647	53.2488	73.6708	48.6737	102.433	52.5528	210.305	988.881	1055.23	954.622
Il12b	0.999498	1.11168	0.577521	0.647367	1.85076	0.916946	0.701302	0.780706	1.23915	1.33281	5.74655	4.87523	2.65494	3.16629	5.7857	2.93976	5.87641	7.85304	7.19142	5.78857
Tnfa	1	0.969439	0.847667	1.22292	1.36415	0.839131	0.862577	1.25339	1.37656	0.814738	30.7897	64.3362	33.8399	14.7412	18.0155	21.5679	34.0583	86.0206	27.3779	21.4352

## Sheet: Figure 1g
Il6		Control			ISAM
	0 hr	1.0003	1.32285	1.49007	1.3268	3.35617	1.94419
	2 hr	1847.25	1154.55	2048.83	2052.02	2436.84	1903.49
	4 hr	3233.61	2610.99	3521.78	3780.53	4263.52	3962.81
Il1b		Control			ISAM
	0 hr	1.00019	0.887032	1.43006	1.51455	1.85839	2.21742
	2 hr	756.371	648.921	787.918	828.031	1020.43	972.357
	4 hr	627.013	455.337	707.377	1008.91	907.099	883.942
Il10		Control			ISAM
	0 hr	0.999979	2.37215	2.13435	3.56971	4.24281	3.97713
	2 hr	135.114	232.188	154.29	68.1657	93.9479	104.129
	4 hr	32.5413	61.0444	44.4329	31.9314	40.2244	44.9727

## Sheet: Figure 1h
IL-6		Control			ISAM
	LPS (–)	0	0	0	0	0	0
	LPS (+)	308.7	507.1	493.62	952.9	777.83	1074.6
IL-1b		Control			ISAM
	LPS (–)	0	0	0	0	0	0
	LPS (+)	154.364	128.909	122.455	424.727	302.909	403.182
