# Supplementary material for: PNPO–PLP axis senses prolonged hypoxia in macrophages by regulating lysosomal activity
Source: Nat Metab. 2024 May 31;6(6):1108–27. doi: 10.1038/s42255-024-01053-4 (PMC11599045; doi:10.1038/s42255-024-01053-4)
Supplement: Supplementary file 6 — Statistical source data. [file 42255_2024_1053_MOESM6_ESM.xlsx]

## Sheet: Figure 2b
Il6_Hif1aCKO	hr	Hif1aF/F (Norm)			Hif1aF/F:Tie2-Cre (Norm)			Hif1aF/F (CHyp)			Hif1aF/F:Tie2-Cre (CHyp)			Hif1aF/F (AHyp)			Hif1aF/F:Tie2-Cre (AHyp)
	0	1	35.0272	19.4827	52.8788	37.9055	7.51689	247.759	83.2623	14.0668	59.0314	4.76546	6.61939	16.1737	49.0226	128.883	12.6214	18.0166	0.736333
	2	90295.1	129068	65705.8	116156	138996	81417.6	95448.7	73685.7	75444.2	95607.6	259393	73249.8	79679.8	64117.7	47945.2	27793	29848.1	25744.8
	4	252194	467958	302286	242878	385015	237199	327612	445722	383616	405861	603767	425575	225641	318675	235060	119192	241672	162114
	8	57230.3	154401	110243	49678.2	140618	44497	266028	504719	517430	350284	448529	401588	77874.5	139381	119484	32724.2	62444.9	41637.3
	16	3533.5	10868.7	16055.6	2937.61	6972.73	5716.25	35989.1	84450	99206.9	107816	149854	114636	9214.96	30778.5	20096.1	2794.83	4938.15	4042.2
	24	3391.21	5326.17	4534.68	3527.35	4952.6	3341.68	83820.4	212353	218319	107180	199402	98710.5	11622.5	25504.2	23636.3	2358.62	6873.59	3459.93
Il10_Hif1aCKO	hr	Hif1aF/F (Norm)			Hif1aF/F:Tie2-Cre (Norm)			Hif1aF/F (CHyp)			Hif1aF/F:Tie2-Cre (CHyp)			Hif1aF/F (AHyp)			Hif1aF/F:Tie2-Cre (AHyp)
	0	1	0.766628	0.719231	1.82684	1.18899	0.814949	0.549747	0.528275	0.409679	0.315941	0.296012	0.229577	1.27306	0.925443	0.726505	0.767853	0.938768	0.573081
	2	11.089	10.8928	9.8095	12.3363	11.0776	10.3016	6.34401	4.90333	3.94659	2.63844	2.61488	2.66282	16.2075	10.2453	11.2512	5.75525	6.99736	6.28367
	4	15.0237	10.9991	6.65005	14.7058	12.941	11.029	4.75124	3.64191	3.03853	0.557594	0.35764	0.471044	11.1174	7.3742	5.94538	4.24952	3.75746	3.7836
	8	3.03647	1.86407	1.43529	4.06291	2.34664	2.79824	0.461669	0.484015	0.729527	0.174575	0.109001	0.235135	2.14825	1.39033	1.48688	1.69821	1.2956	1.4364
	16	2.01477	1.24897	1.14539	2.14068	2.72474	2.05327	0.071164	0.066156	0.129289	0.146107	0.118969	0.137853	2.56579	3.08767	2.49301	1.11872	1.15915	1.09867
	24	2.35498	2.12392	1.69439	2.0661	2.5328	1.63677	0.133757	0.142953	0.094595	0.174926	0.117735	0.14517	1.61248	2.70031	1.61844	0.61215	1.17805	0.963433
Il6_Hif2aCKO		Hif2aF/F (Norm)				Hif2aF/F:ROSA-CreERT2 (Norm)				Hif2aF/F (CHyp)				Hif2aF/F:ROSA-CreERT2 (CHyp)				Hif2aF/F (AHyp)				Hif2aF/F:ROSA-CreERT2 (AHyp)
	0	1	30.9514	19.7049	2.73738	10.0854	20.3487	10.581	0.211087	27.9754	4.74461	11.157	0.347137	10.3119	25.5089	8.86908	30.8855	9.32433	5.44405	3.00765	27.6938	6.55443	8.24305	39.2112	2.28908
	2	185891	91426.8	133564	64225.7	91925.7	62148.4	218457	72129.1	287211	86787.5	671368	53366.6	135766	115302	344603	72238.6	194409	117430	40620.5	69922.3	103918	100465	57985.3	80541.5
	4	241725	165785	447322	271396	308129	212694	878321	321555	782271	404589	1085493	228689	463409	541877	1216088	345603	552592	487434	182404	176298	451727	540749	174937	282492
	8	48263.7	26512.3	95382.1	63948.1	54909.9	45409.8	264246	88048.8	1338331	714290	1756770	800558	1228519	1320038	2375849	980054	181997	218253	128115	111844	115063	160879	98957.8	136487
	16	5457.38	2202.13	26705.8	11825	4540.12	6798	83733.3	22931.2	566401	342216	846408	617340	766183	646415	2288793	553180	4740.81	39342.1	61790.7	200081	11508.3	56435.3	77069.2	166570
	24	1824.94	1191.14	11787.7	2005.83	2059.71	1097.84	13599.6	3751.23	185621	238881	384031	122352	307305	300900	894541	247196	6240.51	59811.4	13534	21029.4	4375.1	30407.7	6376.32	10802.3
Il10_Hif2aCKO		Hif2aF/F (Norm)				Hif2aF/F:ROSA-CreERT2 (Norm)				Hif2aF/F (CHyp)				Hif2aF/F:ROSA-CreERT2 (CHyp)				Hif2aF/F (AHyp)				Hif2aF/F:ROSA-CreERT2 (AHyp)
	0	1	1.21826	0.893756	1.15513	0.651344	1.23229	0.803777	0.659956	0.191566	0.251989	0.240492	0.205545	0.205236	0.316683	0.155861	0.188677	0.988135	1.02808	1.06993	1.48577	1.60407	1.28714	0.903748	0.850991
	2	8.97773	12.8726	20.2613	16.7024	10.0493	14.0581	18.8741	11.0746	1.63118	3.20444	3.77174	1.48084	3.10513	2.21292	1.37352	0.567425	11.4928	14.9015	15.0147	17.8468	12.3325	13.4836	18.0869	14.2614
	4	10.907	15.6732	7.24011	6.68321	12.5231	10.2732	9.78938	5.00943	0.532857	2.07161	2.00223	0.436755	2.92616	1.22215	1.29281	0.507036	13.1264	17.1431	6.2778	11.4486	14.3294	11.7529	15.3194	9.30848
	8	1.48058	1.1786	1.46439	1.87213	1.83098	1.43605	3.02508	1.89365	1.24324	5.11426	3.16496	1.04462	2.63058	5.80301	2.32188	0.678753	2.3548	3.97435	4.35219	2.16471	4.79154	3.26372	6.50267	3.29784
	16	1.93724	1.80451	1.24773	0.878939	1.36213	1.96758	1.68129	1.01508	4.09822	1.28867	1.17942	1.2316	1.9219	1.58653	2.57951	1.30375	3.69982	2.60925	5.71097	1.22812	4.96999	1.52755	6.41959	1.18352
	24	1.41976	1.94636	2.08103	1.48894	1.436	2.79221	1.50285	1.22477	0.842114	0.516958	0.658362	0.64888	2.50455	0.498748	0.885583	0.63679	3.31355	2.45445	4.99456	2.10867	5.82465	2.14155	3.09707	1.91961
