# Supplementary material for: PNPO–PLP axis senses prolonged hypoxia in macrophages by regulating lysosomal activity
Source: Nat Metab. 2024 May 31;6(6):1108–27. doi: 10.1038/s42255-024-01053-4 (PMC11599045; doi:10.1038/s42255-024-01053-4)
Supplement: Supplementary file 7 — Statistical source data. [file 42255_2024_1053_MOESM7_ESM.xlsx]

## Sheet: Figure 3c
	Hif1aF/F																																																Hif1aF/F:Tie2-Cre
Norm	0.324031	0.353877	0.257447	0.337383	0.349919	0.355192	0.125379	0.590324	0.189271	0.197192	0.192031	0.00973665	0.272487	0.220252	0.237064	0.136586	0.235132	0.118669	0.689767	0.352393	1.03365	0.285558	0.263677	0.290137	0.642036	0.537905	0.5312	0.084889	0.373964	0.625713	0.174608	0.367977	0.296868	0.192835	0.375065	0.336484	0.337307	0.370788	0.362294	0.715126	0.566885	0.938788	0.26719	0.553115	0.185603	0.118808	0.0589526	0.272897	0.293254
CHyp	0.153642	0.0438421	0.0787396	0.117011	0.104689	0.100862	0.0529864	0.172873	0.171399	0.303635	0.275495	0.145343	0.133804	0.134184	0.25516	0.129685	0.16856	0.125253	0.171506	0.0949677	0.170414	0.0313584	0.124274	0.0707138	0.173521	0.159974	0.142442	0.0723405	0.259253	0.0779937	0.132534	0.190989	0.098213	0.622716	0.188698	0.104931	0.161461	0.208368	0.0992443	0.148442	0.160851	0.0622134	0.168854	0.178956	0.18123	0.0833449	0.264871	0.121127	0.0581519
[truncated: 47 more columns]

## Sheet: Figure 3d
	Hif2af/f																																																Hif2af/f-cre
Norm	0.246069	0.294082	0.283787	0.210497	0.274017	0.455309	0.318182	0.17816	0.618017	0.359524	0.142597	0.237777	0.264644	0.503402	0.445478	0.303208	0.386039	0.31775	0.385077	0.587956	0.457919	0.396427	0.381765	0.22453	0.111232	0.41831	0.339507	0.181573	0.220009	0.324371	0.237742	0.113561	0.299456	0.420151	0.335325	0.141436	0.544338	0.405656	0.367955	0.431185	0.410903	0.357343	0.187684	0.189254	0.360631	0.173015	0.162834	0.316729	0.590839
CHyp	0.0446835	0.0396554	0.0649257	0.0259396	0.0351413	0.0181213	0.0947538	0.0359621	0.103207	0.0260144	0.154401	0.0415978	0.0778993	0.0320699	0.0250866	0.0351021	0.0587186	0.0625647	0.120214	0.0649574	0.0536142	0.0417392	0.0144622	0.0222875	0.00909718	0.0359701	0.0696115	0.057856	0.0525265	0.0239349	0.0224353	0.00879638	0.0344516	0.0127496	0.0671261	0.0159486	0.0886635	0.101003	0.0369328	0.0437585	0.0187504	0.0358183	0.0266843	0.0309251	0	0.0274401	0	0.0469698	0.125939
[truncated: 47 more columns]

## Sheet: Figure 3f
Il6	hr	Nor			Nor+ConA
	0	0.999862	1.28321	0.060088	15.9865	17.7478	3.56935
	2	3235.4	1122.8	755.503	11667	16949.6	5107.01
	4	6215	4347.42	2862.43	43974	31520	15136.7
Tnfa	hr	Nor			Nor+ConA
	0	0.999406	0.579511	1.0109	9.51645	5.37214	9.84384
	2	105.233	119.218	143.474	623.903	1053.25	1137.46
	4	52.4531	128.86	130.936	1146.01	1140.71	1903.84
Il12b	hr	Nor			Nor+ConA
	0	0.999912	0.279143	0.727421	3.41573	7.74461	5.57393
	2	1204.21	665.505	995.926	2394.91	510.121	871.142
	4	769.758	760.637	984.757	2669.18	909.609	1908.68
Il23a	hr	Nor			Nor+ConA
	0	0.999724	1.29843	0.780919	79.5036	45.023	27.2319
	2	1042.65	817.338	352.62	7120.33	10734.1	5030.92
	4	68.4442	227.143	66.0873	3738.99	5919.11	2485.1
