# Supplementary material for: PNPO–PLP axis senses prolonged hypoxia in macrophages by regulating lysosomal activity
Source: Nat Metab. 2024 May 31;6(6):1108–27. doi: 10.1038/s42255-024-01053-4 (PMC11599045; doi:10.1038/s42255-024-01053-4)
Supplement: Supplementary file 8 — Statistical source data. [file 42255_2024_1053_MOESM8_ESM.xlsx]

## Sheet: Figure 4b
PLP		20% O2		5% O2		1% O2
	3d	0.138226	0.100813	0.059841	0.0698517	0.0235987	0.020865
	0	0.202729	0.169648	0.0761896	0.0241353	0.0285594	0.0505525
	8	0.24231	0.213203	0.0799672	0.0626959	0.0200586	0.0215713
	24	0.246026	0.234837	0.0784235	0.072034	0.0159252	0.0258264
Prydoxal		20% O2		5% O2		1% O2
	3d	0	0.0482847	0	0.031329	0	0
	0	0.0834714	0.101027	0.0424055	0.015113	0	0
	8	0.0574299	0.0999238	0	0.0205294	0	0
	24	0.10117	0.108038	0.0274977	0.0347174	0	0
Pyridoxine		20% O2		5% O2		1% O2
	3d	2.58589	5.44206	4.00349	5.85141	3.83504	6.37094
	0	2.37724	3.9924	2.63057	2.24266	3.19061	4.55204
	8	1.49128	3.227	3.37375	3.21578	3.21849	3.01597
	24	2.8487	3.3075	2.80257	2.99129	1.21035	3.19458

## Sheet: Figure 4c
Nor			AHyp			CHyp
1	1.01517	1.00769	0.866681	0.952356	0.940818	0.056618	0.05352	0.049995

## Sheet: Figure 4d
	Hif1aF/F			Hif1aF/F:Tie2-Cre
Norm	0.906091	1.04061	1.0533	1.19543	1.14721	1.34772
CHyp	0.182741	0.172589	0.129442	0.203046	0.167513	0.220812

## Sheet: Figure 4e
	Hif2aF/F			Hif2aF/F:ROSA-CreERT2
Norm	1	1.02352	1.07975	0.883849	0.535618	0.944668
CHyp	0.177755	0.062724	0.061268	0.138665	0.101703	0.116487

## Sheet: Figure 4f
	Vhlf/f			Vhlf/f::LysCre
Nor	1	1.09885	1.08554	1.07827	1.0196	1.04252
CHyp	0.065327	0.061753	0.057685	0.07223	0.074695	0.087884

## Sheet: Figure 4g
	Pyridoxine (+)			Pyridoxine (–)
Norm	1.02015	0.934201	1.04565	0.051958	0.101754	0.114353
CHyp	0.0975797	0.210292	0.189941	0.0646307	0.152147	0.160869

## Sheet: Figure 4h
	Pyridoxine (+)																																																Pyridoxine (–)
Norm	0.915371	0.460964	0.855136	0.624736	0.438974	0.399488	0.763171	0.609295	0.690911	0.606884	0.468891	0.434805	0.398934	0.776186	0.530023	0.744464	0.506126	0.468627	0.430541	0.468218	1.08406	0.580061	0.379027	1.27021	0.500789	0.83419	0.915019	0.772292	0.415148	0.574252	0.575489	0.495069	0.452685	0.359312	0.484157	0.706661	0.706692	0.795168	0.416086	0.733515	1.22263	0.304418	0.630703	0.868646	0.520164	1.00405	1.05152	0.799723	0.107548
CHyp	0.197075	0.234218	0.182333	0.449645	0.256997	0.322157	0.412119	0.298156	0.395518	0.272181	0.559717	0.30303	0.225475	0.189271	0.189869	0.378032	0.238088	0.184328	0.380178	0.352474	0.411477	0.365665	0.17219	0.411354	0.162596	0.323629	0.244698	0.386932	0.314331	0.194249	0.208863	0.392233	0.170714	0.233548	0.208206	0.255931	0.325937	0.294708	0.446012	0.332994	0.265544	0.189194	0.334838	0.231732	0.342039	0.244764	0.193041	0.196573	0.113648
[truncated: 47 more columns]
