# Supplementary material for: PNPO–PLP axis senses prolonged hypoxia in macrophages by regulating lysosomal activity
Source: Nat Metab. 2024 May 31;6(6):1108–27. doi: 10.1038/s42255-024-01053-4 (PMC11599045; doi:10.1038/s42255-024-01053-4)
Supplement: Supplementary file 9 — Statistical source data. [file 42255_2024_1053_MOESM9_ESM.xlsx]

## Sheet: Figure 5b
min	Consi			PNPOsi1			PNPOsi2
0	0	0	0	0	0	0	0	0	0
5	39.6875	45.3125	59.5312	25.3125	5.93751	0.156253	8.75001	3.125	1.25
10	131.25	78.2812	85.9375	45.625	15	16.25	32.5	17.1875	19.2188
20	175.625	121.406	131.875	63.75	34.6875	28.75	50.625	33.5938	40.7812
40	224.375	172.344	189.688	97.8125	65.9375	64.0625	73.4375	52.5	57.6562
60	274.688	194.375	217.031	147.812	100.781	96.5625	131.562	82.0312	88.125

## Sheet: Figure 5d
Pnpof/f			Pnpof/f::creERT2
1	1.01014	1.02417	0.062367	0.057984	0.079148

## Sheet: Figure 5e
Pnpof/f	0.122467	0.0902869	0.135828	0.080158	0.184084	0.0666954	0.110604	0.0761153	0.0483956	0.0259136	0.149162	0.174704	0.0510707	0.070303	0.0881776	0.0791909	0.0296991	0.0861002	0.0460648	0.112325	0.0377779	0.118562	0.0604798	0.0664531	0.198959	0.127956	0.0880289	0.185583	0.132496	0.0968605	0.105169	0.0755283	0.0729702	0.133952	0.0821036	0.0183852	0.0821463	0.153741	0.110393	0.0756676	0.043866	0.109404	0.104932	0.0533705	0.126351	0.0424366	0.0839554	0.0245896	0.119541
Pnpof/f:Cre	0.0985813	0.00098716	0.028459	0.0426152	0.0127751	0.062199	0.0794423	0.0118332	0.0589936	0.0609365	0.0579969	0.0395189	0.0851057	0.0265915	0.0397558	0.0497035	0.0287489	0.0409686	0.0506802	0.0876147	0.0316943	0.0184979	0.0309016	0.0225718	0.0329494	0.0807849	0.0430239	0.0227346	0.0597791	0.00852538	0.0499648	0.0270769	0.0228035	0.016435	0.0546912	0.00800644	0.0116808	0.00279755	0.00437618	0.011731	0.0176582	0.0491791	0.0401418	0.0117791	0.0152275	0.00309462	0.0134122	0.0561079	0.0199244
[truncated: 11 more columns]

## Sheet: Figure 5f
Il6	hr	Pnpoflox/flox-Nor				Pnpoflox/flox=cre-Nor
	0	1	4.28421	13.3066	0.331243	3.99494	12.9137	8.61377	4.2121
	2	74509.6	55376.3	101937	48544.8	123276	136380	131871	86444.4
	4	116770	99507.5	300897	182681	361212	390201	389504	263322
	8	15752.9	14845.9	23474.2	23869.4	102442	167454	291928	51283.4
	16	919.382	616.295	970.953	1035.02	32703.1	51273.4	117920	13355.9
	24	988.229	374.248	1009.37	619.067	8287.99	19666.7	55358.5	7125.77
Tnfa	hr	Pnpoflox/flox-Nor				Pnpoflox/flox=cre-Nor
	0	1	0.81857	0.973654	1.08327	1.53902	2.3097	2.28953	1.24036
	2	106.239	94.3344	167.807	148.646	256.831	297.81	300.036	212.333
	4	42.7681	50.5992	104.733	92.6879	179.183	173.656	240.192	113.281
	8	10.2961	11.5009	14.6025	21.3871	27.0474	37.6821	45.0308	26.1678
	16	6.9572	4.42381	5.63858	6.14314	12.2342	12.6337	18.7765	9.49671
	24	6.04834	4.15489	4.76395	5.52041	9.85091	14.8134	18.7212	9.32485
Il23	hr	Pnpoflox/flox-Nor				Pnpoflox/flox=cre-Nor
	0	1	0.0525476	0.00653034	0.317151	0.046338	0.0589112	0.00210268	0.104625
	2	17.4777	5.58345	15.0313	15.938	47.8932	51.9131	29.8624	28.1819
	4	2.39502	2.53241	1.64783	1.59583	13.9854	17.9507	5.56986	2.97368
	8	2.82954	0.882418	0.369638	0.586406	3.31363	2.54556	0.83805	0.929464
	16	1.10244	0.234756	0.218537	0.177949	1.31704	0.839202	0.848238	0.424214
	24	1.15492	0.761034	0.15485	0.260638	1.1842	0.887647	0.225039	0.146046
Il1b	hr	Pnpoflox/flox-Nor				Pnpoflox/flox=cre-Nor
	0	1	1.32266	1.07681	0.785359	1.49261	1.2787	1.02595	1.49631
	2	719.786	696.551	1225.65	779.672	864.53	747.265	892.957	755.641
	4	488.598	611.291	1031.35	644.413	939.583	888.881	863.07	691.824
	8	207.728	258.865	328.22	304.494	477.74	684.245	870.629	305.346
	16	111.8	127.336	143.06	136.931	498.048	854.489	1267.31	394.94
	24	149.959	270.417	240.644	229.641	248.614	454.616	733.167	393.028
Il12b	hr	Pnpoflox/flox-Nor				Pnpoflox/flox=cre-Nor
	0	1	0.271976	0.518094	0.571696	0.39089	0.424099	0.611647	0.92848
	2	546.092	738.435	1058.92	1925.74	1643.41	3204.95	1935.65	2734.94
	4	371.801	497.469	1017.78	1580.24	1649.59	3120.47	2242.02	2254.81
	8	34.869	97.261	93.0737	193.69	451.5	1199.84	1203.44	452.985
	16	10.997	18.1652	10.0182	36.5625	320.279	876.974	737.55	259.444
	24	1.15633	1.10817	2.10012	3.24631	26.5197	212.838	197.935	50.4988
Il10	hr	Pnpoflox/flox-Nor				Pnpoflox/flox=cre-Nor
	0	1	1.41736	2.30914	1.22865	0.476094	0.632877	0.816516	0.904883
	2	25.4705	26.8259	33.5763	16.2201	18.8295	18.5965	13.1357	12.5364
	4	25.3407	25.9822	35.1997	17.2902	23.3776	26.0071	26.7175	28.0864
	8	2.4413	1.80985	4.68842	1.66655	2.62161	6.87122	11.5167	2.46718
	16	1.35454	1.26991	1.48601	0.708653	1.8594	1.89044	3.10729	1.26376
	24	1.52153	0.909293	1.6674	0.805273	2.12751	2.25222	4.56584	0.856663
Pnpo	hr	Pnpoflox/flox-Nor				Pnpoflox/flox=cre-Nor
	0	1	0.955575	1.22656	1.14017	0.156025	0.157059	0.165263	0.228906
	2	0.341607	0.339378	0.387985	0.381686	0.09905	0.0895379	0.112694	0.084845
	4	0.074691	0.0912321	0.170618	0.099462	0.015384	0.020492	0.0421073	0.018724
	8	0.153584	0.170244	0.161602	0.171969	0.048446	0.0241155	0.0205302	0.02947
	16	0.468251	0.572681	0.714311	0.683873	0.07278	0.0791884	0.0591586	0.128993
	24	0.680165	0.682177	0.6788	0.715439	0.080884	0.0912541	0.0863478	0.18143

## Sheet: Figure 5g
Pgk1	Pnpoflox/flox-Nor				Pnpoflox/flox=cre-Nor				Pnpoflox/flox-CHyp				Pnpoflox/flox=cre-CHyp				Pnpoflox/flox-AHyp				Pnpoflox/flox=cre-AHyp
	1	0.894551	1.24218	1.2931	1.49322	1.36384	1.83422	1.36854	12.985	9.58395	9.51087	10.1375	14.6254	11.5651	12.8511	13.395	13.624	17.1247	20.9703	25.7052	7.79472	18.8268	17.3984	25.7047
Bnip3	Pnpoflox/flox-Nor				Pnpoflox/flox=cre-Nor				Pnpoflox/flox-CHyp				Pnpoflox/flox=cre-CHyp				Pnpoflox/flox-AHyp				Pnpoflox/flox=cre-AHyp
	1	1.26283	1.16856	1.02134	1.27091	1.45287	1.01696	1.21348	23.015	23.5239	16.0204	14.523	21.7751	20.5937	20.9965	16.0268	45.808	51.2007	57.4581	66.887	12.7771	27.6779	18.0644	27.0092
