# Supplementary material for: PNPO–PLP axis senses prolonged hypoxia in macrophages by regulating lysosomal activity
Source: Nat Metab. 2024 May 31;6(6):1108–27. doi: 10.1038/s42255-024-01053-4 (PMC11599045; doi:10.1038/s42255-024-01053-4)
Supplement: Supplementary file 10 — Statistical source data. [file 42255_2024_1053_MOESM10_ESM.xlsx]

## Sheet: Figure 6b
Il6		0h				2h				4h
	Control	0.00166259	0.00183175	0.00305548	0.00329859	0.495366	0.458582	0.451883	0.425556	0.999847	0.999864	0.999865	0.999897
	GSK360A	0.00185341	0.00342639	0.0222143	0.00417172	0.558904	0.560689	1.61353	1.0873	1.27051	1.78401	2.48895	1.55046
	GSK-J4	0.000987249	0.00221785	0.00496384	0.00460921	0.37168	0.398687	0.348565	0.411877	0.843029	0.914968	0.673528	0.785367
	KDM5-C70	0.00183203	0.00244206	0.0172115	0.00533386	0.318279	0.343876	1.30812	0.810336	1.17049	1.07991	1.47202	1.49024
	Bobcat339	0.00383066	0.00535455	0.00432412	0.0140926	0.880219	0.949178	1.43364	2.67736	1.7963	3.85709	5.40234	7.44017
	Hypoxia	0.0042444	0.00572015	0.0337257	0.0222407	0.959906	1.07966	1.57894	1.18782	5.7117	6.53162	10.4586	6.80803
Tnfa		0h				2h				4h
	Control	0.0106258	0.0105481	0.0162328	0.0163771	1.00033	1.00009	0.999782	0.999837	0.504438	0.513865	0.382055	0.426331
	GSK360A	0.0154842	0.0179253	0.020113	0.0207402	1.3949	1.93586	2.65783	2.00144	0.67828	0.866389	0.929643	1.05466
	GSK-J4	0.0184708	0.0202478	0.0221512	0.0172207	1.44244	1.23262	1.14301	1.15189	0.780375	0.799356	0.614204	0.42162
	KDM5-C70	0.0146082	0.0158196	0.0187439	0.022493	1.13691	1.11917	1.59683	2.06943	1.02768	0.807652	0.970101	1.02174
	Bobcat339	0.00662638	0.0119419	0.0046432	0.00777348	2.49028	1.92017	2.60154	3.77373	2.41536	2.48808	3.29434	4.02898
	Hypoxia	0.0135267	0.0136339	0.0142039	0.0203507	4.02813	4.58013	5.77238	6.01086	3.5533	3.66201	6.98108	6.35171
Il1b		0h				2h				4h
	Control	0.00958862	0.0133108	0.0120853	0.0157312	0.999657	1.00003	0.999708	1.00021	1.05048	0.947518	0.741542	0.953226
	GSK360A	0.0123015	0.0177405	0.012669	0.01437	1.3586	1.5872	3.07421	2.36579	1.18587	1.52127	2.82615	2.04371
	GSK-J4	0.00664466	0.00635414	0.00377843	0.004644	0.705884	0.73899	0.568503	0.8426	0.723147	0.838957	0.591381	0.72102
	KDM5-C70	0.0156663	0.0156075	0.00721764	0.0109691	1.24754	1.24298	1.9014	2.45137	1.23154	1.36301	1.44279	2.20488
	Bobcat339	5.08754e-05	0.000129544	0.000177365	0.000174353	0.521883	0.439806	0.528637	0.836673	0.119189	0.24861	0.699232	0.98781
	Hypoxia	0.00188439	0.00176452	0.0002854	0.000364366	2.17563	2.21346	2.32933	2.2517	2.94605	3.10813	4.4359	4.33474
Il10		0h				2h				4h
	Control	0.00142924	0.00234042	0.00154944	0.00262686	0.430268	0.313422	0.511129	0.455528	1	1	1	1
	GSK360A	0.00152393	0.0011634	0.0014192	0.00286208	0.698492	0.537508	0.55063	0.632819	1.79908	1.84588	1.50756	1.33976
	GSK-J4	0.00167857	0.00170935	0.000892401	0.00216828	0.460154	0.407081	0.460133	0.250837	1.5207	1.58032	0.882768	0.690523
	KDM5-C70	0.00182328	0.00151908	0.00218104	0.00147668	0.345173	0.272266	0.213724	0.231535	1.5222	1.05743	0.3183	0.36978
	Bobcat339	0.00010539	0.000292869	0.000274987	0.000623364	0.0820317	0.0709068	0.039309	0.0214724	0.136045	0.149845	0.301432	0.390242
	Hypoxia	0.000303097	0.000311794	0.00024345	0.000157088	0.0761955	0.0741276	0.0403067	0.0361468	0.169174	0.138604	0.0424744	0.0436887

## Sheet: Figure 6d
Il6 enhancer		20%			1%
	LPS (–)	0	0.000179	0.001094	0.000917	9.62e-05	7.61e-05
	LPS (+)	0.014721	0.021801	0.01397	0.036341	0.054779	0.059846
Il10 enhancer		20%			1%
	LPS (0 hr)	0.003472	0.000687	0.001211	0.003375	0.001435	0.001387
	LPS (12 hr)	0.0085	0.012608	0.0076	0.006897	0.01825	0.005761
Gata2 promoter		20%			1%
	LPS (0 hr)	0.000488	0.000558	0.00158	0.002602	0.000251	0.000409
	LPS (12 hr)	0	0.002645	0.000493	0	0.00518	0.000509

## Sheet: Figure 6e
Vehicle	165.374	128.008	154.881	141.243	150.345	126.972	102.285
Vehicle+LPS	207.143	402.665	298.741	275.829	307.782	333.186	304.61
ConcA	56.3709	53.9966	55.3044	79.9596	51.5869	56.6987	51.6934
LPS+ConcA	20.4544	16.3072	26.3206	35.623	39.0105	44.0897	46.7449
ConcA+Fe	119.369	147.86	148.89	93.1665	117.026	123.487	91.4572
LPS+ConcA+Fe	153.964	156.298	177.066	153.221	162.412	80.8164	183.558

## Sheet: Figure 6f
Il6		DMSO			Fe			ConcA			ConcA+Fe
	0	0.999997	0.00975252	0.769791	0.83556	1.7458	0.311752	5.89321	1.39548	7.07003	4.98499	0.362491	1.0928
	2	857.992	673.613	773.57	615.38	562.288	441.307	21239.7	7130.07	10743.3	13981.7	3582.47	7217.3
	4	5207.15	3152.6	4398.99	4088.02	2829.03	3346.74	39659	14959.8	15769.2	24618	8715.06	11225.1
	8	3685.43	636.186	2948.11	2957.69	854.655	2553.51	128176	48506.8	49150.1	69825.8	21819.2	28485.3
	12	668.062	76.1636	1205.6	1124.79	230.671	2528.55	35353.2	16377	30447.5	43177	14426.5	32392.6
	24	45.1466	6.63584	118.029	50.9761	56.9176	334.217	24711.5	11190.7	19630.6	20939.5	11013.8	20184.2
Tnfa		Control			Fe			ConcA			ConcA+Fe
	0	1.00001	2.35061	0.861945	0.946193	98.8047	0.97498	3.3143	2.99562	2.69767	2.07221	1.87626	1.46609
	2	245.699	319.671	228.018	263.942	466.077	259.585	3523.54	3137.04	2876.45	2689.45	2427.94	2082.49
	4	273.036	230.683	227.294	265.485	363.517	301.217	3163.11	3365.27	2493.39	2082.22	2147.47	1896.35
	8	60.2543	38.0172	48.5948	120.698	113.986	112.631	4610.9	4196.68	2154.68	2370.65	1833.27	1273.49
	12	15.8551	12.9869	25.3298	45.2714	225.084	70.8162	770.045	761.699	565.883	926.478	777.86	675.156
	24	5.31163	6.38406	9.46948	16.1584	58.1141	29.623	344.852	338.164	290.147	330.013	417.203	278.042
Il23		Control			Fe			ConcA			ConcA+Fe
	0	0.999999	0.229887	0.134136	0.387955	1.10236	0.111095	3.01014	0.457666	8.77659	3.95084	0.748701	1.62145
	2	52.2702	67.4441	63.6444	26.5352	84.6849	40.086	1383.52	774.509	1184.78	779.994	475.575	536.933
	4	7.15656	32.378	7.18691	3.30148	27.6244	4.92082	333.974	207.395	230.001	159.417	104.907	121.491
	8	1.12137	7.52524	0.290365	0.867137	5.61416	0.701048	500.47	209.805	110.025	162.668	78.2953	44.5997
	12	0.302409	0.697367	0.219413	0.572153	5.49554	0.569519	78.8168	59.3003	54.66	82.5809	68.3344	66.6081
	24	0.344982	1.37173	0.10236	0.64341	2.80875	0.261598	111.859	56.6413	51.983	85.1051	61.8297	63.8001
