# Supplementary material for: PNPO–PLP axis senses prolonged hypoxia in macrophages by regulating lysosomal activity
Source: Nat Metab. 2024 May 31;6(6):1108–27. doi: 10.1038/s42255-024-01053-4 (PMC11599045; doi:10.1038/s42255-024-01053-4)
Supplement: Supplementary file 11 — Statistical source data. [file 42255_2024_1053_MOESM11_ESM.xlsx]

## Sheet: Figure 7a
Normoxia	0.333377	0.176414	0.277879	0.282207	0.154934	0.363596	0.542126	0.00219649	0.253047	0.431319	0.508037	0.265648	0.377316	0.135382	0.0930235	0.0425969	0.019332	0.0477262	0.305063	0.148126	0.0977686	0.0432234	0.109374	0.0688586	0.0846512	0.0899067	0.240324	0.480432	0.327521	0.391886	0.281199	0.393723	0.227081	0.120722	0.155335	0.0944462	0.206709	0.237547	0.317902	0.624911	0.254956	0.165797	0.542126	0.00219649	0.253047	0.431319	0.508037	0.265648
Hypoxia	0.00985645	0.0275892	0.110724	0.0393542	0.00720495	0	0.0598331	0.0226583	0.0285394	0.00937055	0.0306303	0.0177081	0.00498898	0.00014595	0.0139602	0.0153796	0.0199015	0.0386246	0.0219782	0.0364696	0.0217121	0.0287186	0.0157426	0.023308	0.0454855	0.0563506	0.0344198	0.0331748	0.0180707	0.0778347	0.0318867	0.0266164	0.0479433	0.00697038	0.0180305	0.0255956	0.0326758	0.0356582	0.0641756	0.0271353	0.0273302	0.0438718	0.0118513	0.0296591	0.0423013	0.0216304	0.107204	0.0124323
Hypoxia+PL	0.135718	0.106277	0.277452	0.0393333	0.135075	0.0629179	0.066978	0.0642752	0.0323363	0.0995799	0.276817	0.0896466	0.100004	0.411005	0.0165178	0.0761586	0.24094	0.0999879	0.130761	0.113002	0.167793	0.194979	0.0963572	0.0564031	0.0324931	0.0594144	0.150971	0.187733	0.0406267	0.181008	0.139056	0.112847	0.0109898	0.0232613	0.149825	0.738404	0.114765	0.0185525	0.0759515	0.0468968	0.0243393	0.27446	0.134427	0.138121	0	0.147571	0.0965134	0.176833

## Sheet: Figure 7c
mHck	hr	Nor			Hyp			Hyp+Pyr
	0	1	1.06182	1.20109	0.955699	1.00375	1.48094	1.16321	1.16078	1.58553
	8	4.04194	3.34913	4.17408	2.22914	1.82873	2.61333	3.52691	2.65114	4.68211
mTlr3	hr	Nor			Hyp			Hyp+Pyr
	0	1	0.762984	0.878639	1.04654	1.10278	1.37053	1.33984	1.16035	1.48737
	8	2.67242	1.93992	3.0682	1.50397	0.929159	1.4284	2.80838	1.65707	2.56709

## Sheet: Figure 7e
	hr	20%			1%			1%+Pyridoxal
	0	0.159596	0.066497	0.021926	0.363125	0.579834	0.305397	0.392554	0.485219	0.216902
	2	198.532	736.514	99.4222	396.73	712.531	398.195	343.16	501.356	344.695
	4	1465.73	2697.96	462.643	1852.5	3081.38	2206.18	1505.93	2363.14	1681.63
	8	148.479	281.204	65.5427	3118.21	5542.26	2898.75	1856.46	3513.59	1750.69
	12	100.575	66.1773	16.3243	1488.43	2913.8	1744.61	1622.49	1928.36	1281.54
	24	5.85841	6.64241	1.4006	505.749	932.232	381.467	364.633	520.364	341.766

## Sheet: Figure 7f
	hr	20% O2				1% O2				1% O2 + Pyridoxal
	0	0	0	0	0	0	0	0	0	0	0	0	0
	24	249.296	211.268	456.338	236.62	2237.32	1983.1	2360.56	2099.3	633.099	607.746	620.423	569.014

## Sheet: Figure 7g
		GFP-Nor				PNPO-Nor				GFP-CHyp				PNPO-CHyp
	0	1	20.6786	21.6202	15.6347	73.6093	50.097	11.2414	27.8	1.01237	10.2357	20.2313	8.32924	141.634	68.2173	62.1318	7.89412
	8	33271.1	19875.3	19552.2	16274	28914.7	23867.6	25438	18612.3	64997.9	53536.7	46253.3	46825.8	35764.3	29947.7	28872.5	24107.9

## Sheet: Figure 7h
Nor	35.728	36.152	37.3809	31.4014	37.5884	31.2925	33.6024	33.5773	47.4912	30.945	56.2427	29.3102	24.8647	33.8896	40.6149	32.0127	34.2983	31.9049	28.5139	28.3078	28.7139	29.8439	23.0542	22.0656	28.328	21.1578	33.5999	28.6732	35.2762	23.1786	26.2647	33.6576	30.7853	27.7909	34.5566	23.0927	26.6069	35.9019	41.7665	39.5348	48.5034	36.482
CHyp	12.778	14.4802	13.8659	19.8902	18.7389	16.625	13.1504	21.9331	22.465	18.9869	24.291	18.5942	18.7486	18.0826	20.5307	21.1753	18.9933	15.4602	22.1379	14.1007	16.257	10.2071	16.0319	17.436	11.0837	9.27764	16.7844	14.1759	17.9155	8.51826	13.5413	16.3747	18.5208	12.3049	16.9363	16.7549	19.7216	14.2572	20.2797	13.3825	14.7136	12.3769
CHyp+PL	31.5226	20.4937	31.743	25.7357	33.293	15.4136	19.2627	18.2958	21.4576	20.2057	27.8428	13.6816	22.7512	19.2622	25.241	40.4922	24.887	33.3816	27.8901	30.6417	29.346	22.7678	28.3844	20.5128	31.6298	38.5824	28.7986	21.9868	28.5457	17.1897	26.6849	23.4517	27.7519	26.4798	40.511	35.1912	28.7147	31.4112	21.7666	18.7753	19.1311	28.9737

## Sheet: Figure 7i
Norm	Vehicle	0.267876	0.0517417	0.182318	0.0377981	0.0753502	0.0366713	0.0979807	0.23909	0.358364	0.141178	0.130884	0.106373	0.159479	0.551902	0.225317	0.0461838	0.1571	0.201917	0.204458	0.326982	0.431303	0.230226	0.501749	0.268566	0.171252	0.224551	0.354536	0.196674	0.63639	0.138496	0.373679	0.372595	0.222943	0.152431	0.546957	0.180461	0.0526414	0.200126	0.0663804	0.122317	0.18844	0.248706	0.161131	0.11752	0.230707	0.178457	0.450232	0.179773
Norm	GSSSG	0.140732	0.124406	0.19547	0.409749	0.312855	0.326889	0.0895953	0.230396	0.10435	0.236243	0.211777	0.111641	0.105701	0.212864	0.0726486	0.194206	0.314569	0.0987126	0.436707	0.219416	0.13926	0.517132	0.158923	0.194069	0.580997	0.248135	0.193504	0.294745	0.187351	0.488946	0.17184	0.282025	0.0736251	0.308703	0.356019	0.180974	0.224306	0.133578	0.0926266	0.103728	0.0980512	0.0382225	0.291208	0.468576	0.314683	0.20984	0.432299	0.117848
Norm	GSSG	0.270525	0.231983	0.127308	0.17488	0.237241	0.187553	0.542783	0.22256	0.300439	0.246298	0.381774	0.101146	0.181416	0.315694	0.179388	0.148291	0.104692	0.0708914	0.170541	0.250938	0.0874695	0.16595	0.134774	0.130807	0.171106	0.205272	0.0481976	0.131946	0.260084	0.136044	0.167849	0.231738	0.246007	0.168765	0.36747	0.160297	0.14533	0.345763	0.357214	0.152193	0.199976	0.692065	0.200298	0.0750195	0.085467	0.271502	0.267362	0.156392
CHyp	Vehicle	0.0725807	0.0290562	0.0332616	0.0788113	0.071355	0.0307984	0.0355735	0.0594472	0.0468886	0.0654494	0.0228021	0.0276466	0.060836	0.0210205	0.0524293	0.0613847	0.0569001	0.0641611	0.0414921	0.0881396	0.0185977	0.0198496	0.00636227	0.0333726	0.084043	0.0793443	0.0614846	0.103407	0.0283869	0.0383256	0.0553133	0.0821052	0.046617	0.0899516	0.0438778	0.0321496	0.0410695	0.0426602	0.0602581	0.0584518	0.0704212	0.0284015	0.0373906	0.0318271	0.0444043	0.0564088	0.0971312	0.0354331
CHyp	GSSSG	0.294289	0.273704	0.301609	0.442903	0.126941	0.212995	0.527967	0.267221	0.188066	0.326195	0.226548	0.31732	0.337337	0.628649	0.648801	0.272638	0.262264	0.293394	0.248324	0.23988	0.175897	0.103976	0.166367	0.306773	0.185368	0.222641	0.370598	0.195804	0.241271	0.35371	0.245048	0.139793	0.394281	0.16012	0.324129	0.443618	0.208072	0.0304571	0.109954	0.520827	0.245359	0.208895	0.469661	0.0539227	0	0.333114	0.0993086	0.250247
CHyp	GSSG	0.126472	0.0604401	0.0400552	0.0875449	0.0480023	0.0368658	0.155403	0.0964916	0.0320583	0.0322901	0.00781937	0.117248	0.0413895	0.0472245	0.0759195	0.0491149	0.0805109	0.0452976	0.144199	0.0631178	0.0951154	0.0664132	0.0610188	0.0216996	0.0892816	0.102777	0.099569	0.146363	0.0897248	0.0703951	0.0478134	0.100565	0.0920749	0.0926998	0.0616393	0.0762435	0.108734	0.0545835	0.0436313	0.0568297	0.0462399	0.108207	0.0623208	0.101343	0.0349332	0.089328	0.119212	0.049198

## Sheet: Figure 7j
		Nor			GSSSGNor			GSSGNor			Hyp			GSSSGHyp			GSSGHyp
	0	1	11.8326	9.97818	0.508086	8.22772	9.32336	0.151853	8.43029	7.79244	0.371478	21.3478	24.83	0.182321	21.1135	22.0261	0.522846	18.2146	17.0935
	8	1827.21	887.918	973.792	1465.51	928.078	1315.3	1477.64	893.658	1046.29	4109.45	3102.16	2852.86	1827.96	1852.94	1520.06	3346.9	2705.4	2638.03
