# Supplementary material for: PNPO–PLP axis senses prolonged hypoxia in macrophages by regulating lysosomal activity
Source: Nat Metab. 2024 May 31;6(6):1108–27. doi: 10.1038/s42255-024-01053-4 (PMC11599045; doi:10.1038/s42255-024-01053-4)
Supplement: Supplementary file 12 — Statistical source data. [file 42255_2024_1053_MOESM12_ESM.xlsx]

## Sheet: Figure 8a
Control	ISAM
0.785234	0.600666
1.04232	0.554302
1.12218	0.417268
0.858724	0.475935
1.19154	0.409289

## Sheet: Figure 8c
Male	Nor						AHyp						CHyp
	77.5385	117.923	135.385	157.231	89.1539	98.6154	72.6154	94.0769	139.385	209.923	78.6923	97.2308	49.8462	42	65.3077	46.6154	44.3077	72.3077
Female	Nor						AHyp						CHyp
	101	138.077	82	58.8462	135.615	143.385	141.308	127	139.154	116.923	126.231	167.077	78.3077	96.9231	29.2308	48.4615	77.6154	39.6154

## Sheet: Figure 8d
Male
Bnip3	Nor				AHyp				CHyp
	1	1.734	1.30638		7.06655	6.90903	8.05874		2.9677	3.89485	3.00528	3.6787
Pgk1	Nor				AHyp				CHyp
	1	1.42638	0.992977		3.52223	4.01952	3.41043		1.01252	1.50499	1.60915	1.48332
Ndrg1	Nor				AHyp				CHyp
	1	1.60269	0.976673		3.9988	5.02449	3.63302		1.3944	2.44949	1.65018	2.80093
Female
Bnip3	Nor				AHyp				CHyp
	1	0.970236	0.846625		4.16181	3.11556	4.74039		2.14274	1.32567	1.7314
Pgk1	Nor				AHyp				CHyp
	1	1.0878	0.772741		1.72711	1.65048	2.15829		1.14308	0.676503	1.17593
Ndrg1	Nor				AHyp				CHyp
	1	1.0611	0.674349		1.21469	0.957368	1.86263		1.16049	0.856991	0.917137

## Sheet: Figure 8e
Male
Il6	Nor–						Nor+										AHyp+						CHyp+
	1	0.917788	0.976663	0.993795	1.00723	0.737079	217.666	218.714	191.712	238.083	325.633	327.78	295.709	333.94	270.26	295.508	799.246	1317.31	1964.04	1598.07	2125.5	886.65	1008.8	1521.26	951.393	1375.37	711.733
Il10	Nor–						Nor+										AHyp+						CHyp+
	1	1.62209	1.28316	0.705924	1.19679	0.709354	24.6767	21.0075	14.7086	18.851	40.1519	53.5213	57.2285	81.032	62.0076	61.4798	43.3537	54.4081	137.597	71.2587	68.5997	48.7484	21.7284	18.8777	21.4122	23.8132	37.8803
Tnfa	Nor–						Nor+										AHyp+						CHyp+
	1	1.24788	0.696485	1.03657	0.70641	0.795342	12.947	16.3802	14.1669	15.569	8.76478	7.96682	7.13125	5.06812	8.14771	8.09586	3.17084	7.02589	5.8732	5.87848	5.83347	4.90338	11.4166	13.7184	12.3273	11.4892	16.3249
Bnip3	Nor–						Nor+										AHyp+						CHyp+
	1	1.03301	1.31732	1.00001	1.44485	0.796356	0.461863	0.575716	0.616912	0.517675	0.911994	0.932147	0.991374	0.986052	0.825433	0.958875	3.19028	3.88708	3.69399	3.38342	3.19664	3.80652	1.35105	1.27956	1.23793	1.39204	1.31004
Female
Il6	Nor–				Nor+												AHyp+						CHyp+
	1	0.389965	1.08041	0.772312	20.2683	89.3026	17.9579	21.3533	230.585	214.188	5.93133	175.613	280.904	21.5434	191.464	344.169	696.693	918.507	942.321	881.555	805.944	613.567	2319.58	2104.82	1169.78	2161.51	4044.41	1415.86
Il10	Nor–				Nor+												AHyp+						CHyp+
	1	0.754609	0.0298521	0.0246332	33.2271	56.5175	31.8238	33.8897	61.2583	40.9656	4.22234	11.0454	15.0608	6.17447	17.7192	22.5545	54.185	60.5074	68.0313	70.7138	62.0899	54.8992	29.7861	55.7514	47.7273	35.9385	30.7178	37.7395
Tnfa	Nor–				Nor+												AHyp+						CHyp+
	1	0.738234	0.65446	1.03565	13.6463	9.87156	10.5635	14.2331	13.1529	11.2424	8.47418	14.651	19.7963	14.055	19.1996	19.8704	12.2632	8.55326	16.3574	10.0961	10.4412	12.9949	37.1828	26.6201	24.2275	30.345	29.8955	32.6546
Bnip3	Nor–				Nor+												AHyp+						CHyp+
	1	0.911018	1.16194	1.06545	1.2652	0.755093	1.19182	1.18365	0.677042	0.799684	0.815078	0.407188	0.507148	0.939759	0.525613	0.493974	2.20624	2.53972	2.71237	2.43159	2.38174	2.31806	1.00231	0.916779	0.802326	0.74725	1.16711	0.869425

## Sheet: Figure 8f
PLP male
	Hyp	1.79067	0.923918	1.67045	0.946917	0.786105	1.28806	1.25605	1	1.06713
	Hyp+Pyr	2.63892	2.8306	2.98529	2.66499	3.0445	2.46916	2.72443	2.94926	2.82436	3.06323
Il6 male	Hypoxia	1	1.03876	0.666381	1	1.15052	0.938592	1	0.735833	0.914139	1	0.717172	1.23346
	Hypoxia+Pyr	0.979188	0.808243	0.301098	0.771587	0.453479	0.661759	0.389897	0.493906	0.060759	0.399317	0.355208	0.563273
PLP female	Hyp	1	0.801649	0.78641	0.747689	1.05471	0.775918
	Hyp+Pyr	1.36772	1.22033	1.17787	1.16912	1.12441	1.10617
Il6 female	Hypoxia	1	0.83206	1.13401	0.983687	0.831849	0.608943	0.565535	0.743398	1.02427	0.706056	0.779271	1.00649
	Hypoxia+PL	0.753869	1.33659	0.758169	1.04902	0.294131	0.791274	0.815215	1.06647	0.629437	1.29755	0.770158	0.908893
