# Supplementary material for: PNPO–PLP axis senses prolonged hypoxia in macrophages by regulating lysosomal activity
Source: Nat Metab. 2024 May 31;6(6):1108–27. doi: 10.1038/s42255-024-01053-4 (PMC11599045; doi:10.1038/s42255-024-01053-4)
Supplement: Supplementary file 13 — Statistical source data. [file 42255_2024_1053_MOESM13_ESM.xlsx]

## Sheet: Ex Data Fig. 1c
Il6		Control			ISAM
	0h	1.00029	1.06694	0.95527	1.10385	0.83086	0.848737
	2h	2212.01	3508.06	3045.99	2273.52	2998.44	2595.15
	4h	13898.3	18625.9	15860.5	17046.1	20198	13913.4
Il1b		Control			ISAM
	0h	0.999908	3.7169	3.22495	1.58051	4.86161	3.55365
	2h	2530.09	3492.08	3248.75	3136.91	3715.73	3157.3
	4h	4504.63	5270.59	4975.51	4988.59	6556.47	5428.93
Il10		Control			ISAM
	0h	1.0002	0.630426	0.525346	1.0989	0.625078	0.578227
	2h	41.7083	30.0055	23.8475	40.6537	32.5248	31.5314
	4h	17.4158	24.167	22.0513	20.8281	25.7948	21.7203
