# Supplementary material for: PNPO–PLP axis senses prolonged hypoxia in macrophages by regulating lysosomal activity
Source: Nat Metab. 2024 May 31;6(6):1108–27. doi: 10.1038/s42255-024-01053-4 (PMC11599045; doi:10.1038/s42255-024-01053-4)
Supplement: Supplementary file 14 — Statistical source data. [file 42255_2024_1053_MOESM14_ESM.xlsx]

## Sheet: Ex Data Fig. 2b
IL-6		20% O2				1% O2
	LPS (–)	0	0	0	0	0	0	0	0
	LPS (+)	541.783	393.016	455.324	530.602	1111.18	1344.13	1234.58	961.898
TNF-a		20% O2				1% O2
	LPS (–)	15.9839	50.9375	0	0	1.44578	34.0625	0	0
	LPS (+)	369.076	322.396	197.869	201.639	698.715	755.208	795.574	912.951

## Sheet: Ex Data Fig. 2c
Tnfa	hr	Hif1aF/F (Norm)			Hif1aF/F:Tie2-Cre (Norm)			Hif1aF/F (CHyp)			Hif1aF/F:Tie2-Cre (CHyp)			Hif1aF/F (AHyp)			Hif1aF/F:Tie2-Cre (AHyp)
	0	1	0.563732	0.630457	1.00222	0.745336	0.492464	1.14956	0.598633	0.516829	3.3646	2.12253	1.41577	0.541928	0.337698	0.198204	0.985311	0.591941	0.466812
	2	112.219	81.1456	67.6222	110.038	91.7569	57.1544	267.832	165.294	158.793	403.996	199.907	203.541	164.858	86.4472	81.3298	162.372	91.6004	89.4346
	4	68.4167	77.0647	64.5124	76.9475	64.2953	38.1793	183.484	157.709	119.777	372.76	267.797	185.637	100.323	80.365	68.2365	73.607	93.2029	63.4464
	8	23.3414	20.5746	18.9605	27.9112	24.8769	14.1053	27.7644	18.013	18.2217	110.852	71.0999	60.4859	19.3733	15.4108	11.3215	35.2649	20.0664	18.415
	16	10.4048	6.61661	5.48138	11.5443	8.07704	6.55541	7.60988	3.6778	3.10184	54.6351	37.4227	25.7752	6.8197	3.12483	2.63891	15.6239	11.4457	9.19517
	24	10.2344	5.82913	4.81226	11.9418	6.36179	5.70176	23.7049	16.8023	9.10026	36.0679	25.5488	13.8321	17.3456	9.71073	7.37738	9.21353	9.72533	6.74509
Il1b	hr	Hif1aF/F (Norm)			Hif1aF/F:Tie2-Cre (Norm)			Hif1aF/F (CHyp)			Hif1aF/F:Tie2-Cre (CHyp)			Hif1aF/F (AHyp)			Hif1aF/F:Tie2-Cre (AHyp)
	0	1	0.399654	1.14139	3.33312	1.55769	1.34433	2.88933	2.16122	2.21549	0.685026	0.560705	0.789063	6.04389	4.27049	3.19929	3.37331	2.8967	2.62628
	2	341.244	334.587	352.16	301.468	336.843	348.69	637.059	564.228	680.085	357.41	447.188	428	567.455	466.929	569.738	283.97	326.651	395.763
	4	263.473	446.046	402.903	223.585	318.931	212.339	794.038	932.865	851.831	525.002	585.55	542.775	514.222	529.636	570.411	175.456	288.808	258.971
	8	167.166	264.873	258.073	139.134	227.703	118.032	592.063	720.791	876.777	610.547	590.041	668.471	220.863	273.235	322.982	92.6714	132.558	123.664
	16	90.9364	105.328	163.582	65.052	72.0791	79.4415	574.347	861.498	1129.66	404.853	503.502	516.081	302.723	304.159	340.666	48.9974	56.8198	75.1353
	24	113.988	138.382	125.802	75.1703	76.2189	76.9398	1202.62	1452.49	1747.23	441.863	598.588	521.038	614.369	565.739	605.896	59.536	95.9722	68.8527
Pgk1	hr	Hif1aF/F (Norm)			Hif1aF/F:Tie2-Cre (Norm)			Hif1aF/F (CHyp)			Hif1aF/F:Tie2-Cre (CHyp)			Hif1aF/F (AHyp)			Hif1aF/F:Tie2-Cre (AHyp)
	0	1	0.973183	1.2988	0.751035	1.19433	0.683779	4.53333	4.20659	3.5218	1.40788	1.50456	1.17243	7.05115	8.25969	5.09159	0.618293	0.708595	0.66155
	2	0.89833	0.919082	0.818371	0.548968	0.754906	0.53945	2.13078	1.79417	1.94323	0.988695	0.964751	0.977275	3.64805	3.40385	3.54599	0.614833	0.634837	0.65652
	4	0.638975	0.912169	0.918539	0.407987	0.504016	0.364221	2.12885	2.14235	1.94381	0.637295	0.68902	0.538444	3.03873	2.99595	3.00903	0.419272	0.524304	0.452439
	8	0.980085	1.32462	1.38038	0.399103	0.510503	0.342487	3.77232	4.27382	4.69053	0.535799	0.532548	0.477784	4.31576	4.45574	4.98783	0.46949	0.445959	0.455785
	16	1.30908	2.10691	2.16732	0.520167	0.680958	0.501687	8.99611	9.3342	9.95077	0.591466	0.644712	0.618582	10.8011	10.3151	9.76983	0.577062	0.621248	0.639983
	24	2.43538	3.23999	3.17293	0.79164	1.11746	0.796066	13.6114	17.4008	14.4505	0.963703	1.01137	0.916579	13.1104	13.0262	12.925	0.68228	0.927541	1.00328
Bnip3	hr	Hif1aF/F (Norm)			Hif1aF/F:Tie2-Cre (Norm)			Hif1aF/F (CHyp)			Hif1aF/F:Tie2-Cre (CHyp)			Hif1aF/F (AHyp)			Hif1aF/F:Tie2-Cre (AHyp)
	0	1	1.49436	1.56661	0.894204	1.15155	0.853326	14.3867	13.3944	12.6221	1.55826	1.35112	1.49144	21.8866	24.7447	18.6502	1.24069	1.36467	1.35382
	2	0.45172	0.602335	0.66103	0.320953	0.325771	0.39733	2.18044	2.21679	2.79686	0.447501	1.01191	0.612626	3.75853	3.43449	4.85983	0.474252	0.564154	0.727665
	4	0.341775	0.63034	0.794977	0.088333	0.110788	0.086826	3.79254	4.31369	4.20354	0.18866	0.17591	0.173052	4.09712	4.28328	5.49395	0.172434	0.195327	0.224064
	8	1.27179	1.55234	2.25547	0.110172	0.134472	0.095624	10.3019	11.3492	12.7421	0.149432	0.152448	0.139688	12.2922	12.0076	14.7075	0.139635	0.143377	0.169931
	16	0.948729	1.40722	2.04258	0.181685	0.239767	0.192212	18.2574	21.4377	23.144	0.25723	0.306681	0.283448	27.5673	28.3653	24.3575	0.309542	0.371787	0.317721
	24	1.98521	2.49142	2.96163	0.263481	0.320393	0.272521	44.1901	54.0643	52.0911	0.419956	0.380252	0.448015	42.8467	46.0003	34.415	0.679439	0.254255	0.715496

## Sheet: Ex Data Fig. 2d
Tnfa	hr	Hif2aF/F (Norm)				Hif2aF/F:ROSA-CreERT2 (Norm)				Hif2aF/F (CHyp)				Hif2aF/F:ROSA-CreERT2 (CHyp)				Hif2aF/F (AHyp)				Hif2aF/F:ROSA-CreERT2 (AHyp)
	0	1	1.90933	1.98822	2.02501	1.90906	1.97286	3.19627	2.3586	3.27116	2.20316	1.24909	1.80772	2.23244	1.86119	1.86973	1.7696	0.97139	1.68706	0.967426	3.93455	0.928379	2.2432	1.55917	3.77504
	2	227.638	178.03	388.338	250.039	174.68	220.772	513.121	323.697	700.197	465.772	352.352	407.26	590.124	481.147	314.916	474.069	213.257	471.416	392.68	614.396	211.691	544.474	498.265	637.023
	4	105.022	100.227	324.704	226.765	118.355	158.989	454.613	299.62	458.031	461.805	321.126	417.55	394.596	488.651	415.941	430.418	116.983	241.123	205.878	698.321	139.596	320.278	287.587	664.742
	8	23.2915	20.9034	56.3924	39.8668	18.8455	27.5815	87.0168	40.7504	230.202	92.36	160.529	146.669	159.402	129.357	224.13	153.588	21.6834	47.0777	25.0584	141.024	27.6092	49.2281	26.8612	150.163
	16	11.6746	10.6192	17.4668	11.1701	10.5106	10.9115	27.7807	15.4884	46.0023	15.9886	19.7708	31.9576	48.7797	21.2259	28.6061	46.2038	4.83754	15.2928	24.1457	32.3358	5.85102	22.7815	18.1056	28.3121
	24	7.56144	9.83311	9.88132	7.98561	7.98766	10.5947	14.8342	8.88827	160.826	16.8927	8.32578	8.55446	66.6871	10.8502	13.4301	12.1936	6.12812	26.3386	12.1506	17.1017	9.15551	10.2174	8.06361	18.6314
Il1b	hr	Hif2aF/F (Norm)				Hif2aF/F:ROSA-CreERT2 (Norm)				Hif2aF/F (CHyp)				Hif2aF/F:ROSA-CreERT2 (CHyp)				Hif2aF/F (AHyp)				Hif2aF/F:ROSA-CreERT2 (AHyp)
	0	1	0.827633	0.328063	0.431923	0.523688	0.409747	0.625956	0.613891	0.403488	1.13453	0.100566	0.334189	0.724862	0.580992	0.19602	0.305497	5.67889	9.47769	9.78629	0.676142	13.9052	4.16109	8.54694	0.458034
	2	414.563	373.802	353.453	502.955	363.548	436.65	485.405	620.294	425.492	402.183	308.147	243.427	369.987	411.956	357.311	201.029	535.924	1062.46	1028.32	292.008	551.199	1134.15	1092.17	392.276
	4	322.596	337.008	364.558	641.237	351.872	454.097	496.666	640.461	633.951	808.096	655.441	502.165	623.839	760.699	773.357	495.95	584.247	926.937	712.48	671.158	536.594	892.302	1000.25	731.486
	8	145.884	162.518	204.489	402.028	140.543	195.941	279.606	412.121	973.136	880.505	801.697	595.887	964.881	941.396	738.913	579.434	247.53	585.272	393.134	993.577	222.501	412.442	362.765	1008.54
	16	83.955	58.8656	136.505	285.042	88.9017	95.0606	296.204	258.633	1146.43	1485.93	1119.93	963.41	1256.02	1912.66	1746.01	797.959	130.155	686.671	974.523	1375.9	185.514	698.227	1272.7	1410.81
	24	63.6498	88.8192	58.4103	79.6163	132.633	66.2496	77.7794	71.3719	125.081	1363.55	956.327	633.024	49.3256	1404.09	1425.63	880.184	199.323	530.373	305.21	1116.4	272.733	679.468	729.641	1167.61
Pgk1	hr	Hif2aF/F (Norm)				Hif2aF/F:ROSA-CreERT2 (Norm)				Hif2aF/F (CHyp)				Hif2aF/F:ROSA-CreERT2 (CHyp)				Hif2aF/F (AHyp)				Hif2aF/F:ROSA-CreERT2 (AHyp)
	0	1	1.54828	2.58938	1.69694	1.11593	1.7387	2.21506	2.00943	15.2563	8.23478	12.0114	7.47137	10.9595	5.69081	8.34784	13.7924	4.71251	13.9304	10.4799	12.9204	5.99661	11.6287	4.52398	8.57735
	2	0.626051	0.819992	1.65832	1.67478	0.776875	1.13812	1.85865	1.52104	4.75412	3.38178	6.04931	3.2375	5.79227	3.34497	5.1034	7.45448	1.82747	4.1193	7.482	7.60284	2.28017	4.13764	6.3576	5.99691
	4	0.711302	0.767041	1.68376	1.83114	0.786913	0.974866	1.56432	1.21528	4.53064	4.13476	4.25668	2.98018	4.76918	3.85384	4.14444	3.50183	2.17627	3.33682	4.99597	2.956	2.57492	3.83556	4.19594	4.8703
	8	1.61357	1.56247	1.67594	2.23249	1.58342	1.73351	1.36074	1.41446	7.72738	7.54014	8.36481	6.10731	10.4544	4.82722	8.01218	5.7872	4.27167	3.76208	6.15167	5.97668	4.8361	4.28063	5.94055	5.85231
	16	1.84291	2.21976	1.62171	2.78322	2.138	2.16505	2.08462	1.82186	9.91293	15.633	14.1805	12.2157	9.67598	17.2601	16.9572	9.09822	8.55213	7.25856	9.61015	14.3364	9.77707	8.58061	9.55412	11.8987
	24	2.4329	2.47139	3.31273	3.25336	4.03019	2.48054	2.16707	2.35721	8.54143	15.139	14.6109	10.1616	16.1535	18.1337	17.9153	12.1727	9.34153	7.47154	10.78	10.2822	10.253	9.53112	11.4248	12.573
Bnip3	hr	Hif2aF/F (Norm)				Hif2aF/F:ROSA-CreERT2 (Norm)				Hif2aF/F (CHyp)				Hif2aF/F:ROSA-CreERT2 (CHyp)				Hif2aF/F (AHyp)				Hif2aF/F:ROSA-CreERT2 (AHyp)
	0	1	1.06121	0.731188	0.923517	0.831489	1.00449	0.923181	0.792483	18.2614	13.0128	11.2737	8.94882	12.8161	7.84148	8.06433	13.0519	38.1659	21.0548	23.3919	9.43099	30.6466	10.4378	13.4929	10.6645
	2	0.285547	0.35007	0.42844	0.604914	0.278986	0.351316	0.476577	0.362874	3.89407	3.16206	3.30567	3.43465	3.49921	2.93274	3.07664	6.22395	4.48265	9.68163	6.7253	1.83308	4.34185	7.52089	5.64223	2.12678
	4	0.248981	0.295236	0.425167	0.634991	0.268692	0.406014	0.376186	0.273349	4.79415	4.19539	3.25733	2.57873	4.36284	3.9943	3.23668	2.28577	6.07179	6.31214	3.393	3.42186	5.35515	6.32413	3.91694	3.29668
	8	1.71973	1.51273	0.574025	1.08927	2.18341	1.29748	0.548992	0.429742	10.9598	10.9841	8.85435	6.62619	23.2907	9.25418	8.99034	6.96797	10.8405	14.3949	11.668	8.75656	10.0015	14.0006	11.5593	8.00681
	16	0.76249	0.976456	0.589667	1.27423	1.05019	0.823205	0.868669	0.817352	10.3677	20.8176	11.6829	11.2345	11.3376	21.7819	13.1302	8.94975	26.559	23.9894	32.7197	13.3117	27.4811	20.5258	22.1343	12.4155
	24	1.45265	2.35433	1.31696	1.20426	2.9028	1.44443	0.924306	0.907941	1.79991	44.853	17.6022	11.171	2.35493	27.5836	19.7525	13.389	21.331	35.1079	24.0764	17.7457	20.3656	25.075	23.4831	20.4843

## Sheet: Ex Data Fig. 2f
	Normoxia							Chronic hypoxia
tracking_id	gene_short_name	WT_20_0h	WT_20_2h	WT_20_4h	WT_20_8h	WT_20_12h	WT_20_24h	WT_1_0h	WT_1_2h	WT_1_4h	WT_1_8h	WT_1_12h	WT_1_24h
ENSMUSG00000021109.7	Hif1a	32.3738	108.656	125.648	243.149	139.04	105.049	14.878	49.1122	58.766	55.5273	60.8184	63.8032
ENSMUSG00000024140.9	Epas1	1.40511	1.31697	0.508274	0.202362	0.136584	0.0866922	2.14227	2.7103	0.630861	0.496366	0.360904	0.504227

## Sheet: Ex Data Fig. 2h
Il6	hr	VhlF/F (Norm)			VhlF/F:Lys-Cre (Norm)			VhlF/F (CHyp)			VhlF/F:Lys-Cre (CHyp)			VhlF/F (AHyp)			VhlF/F:Lys-Cre (AHyp)
	0	1	0.167141	0.175332	0.69562	0.639305	0.343092	0.567395	0.353683	0.660869	0.616773	1.16679	0.978797	0.364875	1.79288	0.795384	0.337365	1.05517	0.782599
	2	1812.3	2867.1	2155.59	3654.44	5451.43	2302.75	1847.21	2138.72	1865.94	4560.56	2945.42	1561.86	2274.9	1905.23	1534.08	3743.85	1336.06	1678.3
	4	6661.12	7626.03	6254.96	10966.1	12632	6980.57	6760.34	6096.59	6407.45	6708.98	8773.66	5971.34	5071.49	6714.93	7217.13	9151.48	13221.9	5995.86
	8	1623.28	1303.57	1645.75	3984.96	4207.3	2530.62	8305.52	6506.12	6016.07	7836.09	7767.93	5282.73	3122.9	2412.44	2813.95	4467.59	4964.61	2195.81
	16	113.406	123.904	204.715	434.627	828.531	392.427	761.452	1992.81	822.359	1769.66	3466.66	955.157	170.47	171.891	353.193	271.251	576.212	340.412
	24	132.401	69.1086	124.042	287.357	447.457	278.079	1694.79	1704.29	1196.06	3463.7	3892.74	2557.97	129.108	329.584	159.469	240.812	861.488	490.38
Il10	hr	VhlF/F (Norm)			VhlF/F:Lys-Cre (Norm)			VhlF/F (CHyp)			VhlF/F:Lys-Cre (CHyp)			VhlF/F (AHyp)			VhlF/F:Lys-Cre (AHyp)
	0	1	0.80187	0.820337	1.11605	0.659807	0.778112	0.371764	0.387189	0.410099	0.486992	0.291575	0.383198	0.892079	1.10532	1.0045	1.0759	0.858606	0.878915
	2	14.0982	12.7734	14.3573	16.0917	9.80906	15.0526	6.69844	7.66546	7.77562	4.17696	7.07464	8.2094	9.9306	12.4568	12.3936	12.0486	5.05564	12.464
	4	15.4777	15.8344	15.0689	16.6932	15.0023	12.5418	5.53437	5.32001	5.16591	7.5584	6.01488	5.77697	9.85021	12.0604	11.0238	16.6824	17.7828	15.9495
	8	3.8111	2.10219	3.27994	4.85374	2.36616	2.52454	0.545157	0.474206	0.607626	0.51698	0.54238	0.528287	1.51319	2.04232	2.5502	3.31016	2.53571	2.34651
	16	1.36122	1.04855	1.76174	1.54093	0.680709	0.58573	0.107482	0.114062	0.131831	0.426117	0.148316	0.152819	1.89577	0.821144	1.66126	1.41067	0.719529	0.894234
	24	1.22904	0.730529	1.45524	1.13442	0.439256	0.750867	0.320193	0.094899	0.048789	0.418454	0.103685	0.338464	0.891831	0.78119	1.0116	0.920619	0.518553	0.717442
Tnfa	hr	VhlF/F (Norm)			VhlF/F:Lys-Cre (Norm)			VhlF/F (CHyp)			VhlF/F:Lys-Cre (CHyp)			VhlF/F (AHyp)			VhlF/F:Lys-Cre (AHyp)
	0	1	0.71284	0.76841	1.26628	0.853541	0.784821	0.636985	1.43626	0.872357	1.05331	1.65283	0.888685	0.485446	0.509676	0.510838	0.641991	0.970434	0.568315
	2	136.595	159.034	103.782	189.135	245.474	126.991	243.328	278.832	216.717	403.717	320.792	198.779	137.74	189.696	126.967	166.852	100.144	143.189
	4	89.2311	59.5248	58.3383	121.343	108.737	59.1754	149.95	149.222	107.462	119.065	164.187	97.0457	72.3564	89.1225	89.7143	72.0157	130.579	56.785
	8	20.9928	11.4009	14.942	24.9412	15.122	13.5264	38.5418	25.1	15.6181	26.0188	17.7055	13.2127	19.3285	12.4658	13.4924	16.5655	12.9676	8.7253
	16	8.43011	10.9448	7.96941	9.46798	6.97941	4.88191	7.28328	7.47516	4.95284	15.8572	7.86377	4.54014	5.3688	5.311	4.78225	5.48068	4.45233	3.0389
	24	7.26601	6.01143	7.19768	9.6533	8.44564	6.09482	21.7733	18.5735	7.58105	33.7473	23.9751	18.1175	4.29889	11.917	4.80256	4.25275	6.79906	4.88095
Il1b	hr	VhlF/F (Norm)			VhlF/F:Lys-Cre (Norm)			VhlF/F (CHyp)			VhlF/F:Lys-Cre (CHyp)			VhlF/F (AHyp)			VhlF/F:Lys-Cre (AHyp)
	0	1	1.64661	1.773	2.68456	3.55129	2.43959	3.07105	2.88998	2.69135	3.5439	3.68293	2.56276	6.68717	7.93377	5.46172	7.82962	8.51107	6.53387
	2	368.139	413.973	410.441	513.254	569.21	515.045	549.842	482.908	515.188	683.814	547.146	495.996	480.666	574.895	582.589	562.958	262.305	594.845
	4	411.634	312.461	320.638	584.037	565.818	428.586	720.235	518.758	568.782	614.413	617.028	556.974	525.78	476.905	573.851	548.391	635.848	511.844
	8	179.502	145.328	170.315	347.996	299.371	239.719	757.095	488.22	538.764	660.119	545.319	504.061	369.561	225.538	285.309	323.23	309.542	240.911
	16	108.781	117.907	119.236	257.872	385.426	292.087	566.872	788.494	494.426	676.943	1066.77	662.73	204.694	260.773	265.597	270.003	403.054	345.704
	24	199.096	185.099	128.198	321.293	692.573	491.475	916.85	1242.86	1240.66	1075.39	1648.96	1388.57	197.816	793.652	439.518	583.017	973.342	795.554
Pgk1	hr	VhlF/F (Norm)			VhlF/F:Lys-Cre (Norm)			VhlF/F (CHyp)			VhlF/F:Lys-Cre (CHyp)			VhlF/F (AHyp)			VhlF/F:Lys-Cre (AHyp)
	0	1	0.595658	0.652582	3.51066	3.6585	3.69876	5.26212	4.19126	3.40285	6.0711	5.24026	4.89077	7.70386	4.84167	4.05432	7.87894	6.12244	6.89798
	2	0.732632	0.684593	0.567896	2.20795	2.4032	2.53905	1.882	2.09988	1.83066	3.28037	2.90229	2.66718	2.66585	2.46313	2.72406	3.26513	1.45491	3.52818
	4	0.758716	0.656764	0.60818	1.98556	2.05325	2.02063	1.93778	1.6848	1.51549	2.44354	2.31268	2.19376	2.35651	2.0214	2.10892	2.80078	2.82855	2.64861
	8	0.797637	1.27088	0.805714	2.4598	2.61653	2.56455	3.20508	2.42384	2.70373	3.96842	3.28608	3.9847	3.5927	2.69449	3.26869	3.93206	3.29084	3.33398
	16	1.35289	1.43802	1.03793	3.28576	4.82747	4.55476	7.62104	6.70472	5.72668	10.156	8.05206	7.40168	7.55454	5.71094	5.45959	7.92734	7.28302	7.07287
	24	2.43074	2.38842	1.57815	5.51593	8.07526	7.38132	16.5609	10.7119	11.8195	16.6729	13.8644	13.8982	6.5876	10.2065	7.8202	10.6349	11.1059	9.67818
Bnip3	hr	VhlF/F (Norm)			VhlF/F:Lys-Cre (Norm)			VhlF/F (CHyp)			VhlF/F:Lys-Cre (CHyp)			VhlF/F (AHyp)			VhlF/F:Lys-Cre (AHyp)
	0	1	1.28474	0.879371	9.13467	16.8248	14.5811	16.6661	22.2118	11.1848	21.3427	35.2782	22.1017	25.5332	28.6892	16.5574	28.1389	23.2012	31.5695
	2	0.47253	0.618411	0.48526	3.01294	5.1564	4.66629	2.47827	4.05584	2.32916	4.47534	7.5073	5.89181	2.66363	3.5205	3.58975	4.27612	3.42843	7.53074
	4	0.58688	0.713636	0.500725	2.58992	4.59228	3.25683	4.06117	4.62699	2.85618	5.38269	7.68165	6.5831	3.31573	3.71601	3.4476	4.52961	6.58192	7.15204
	8	1.3827	4.37536	1.78055	7.41932	14.0647	7.66803	9.39026	11.1171	9.59943	13.1345	20.8479	14.4915	9.90163	14.1535	12.1901	14.0137	20.039	14.2499
	16	1.21928	2.41634	1.09052	8.94987	20.0202	13.1129	18.0732	28.8668	18.4811	32.6687	45.9186	28.7536	19.3062	30.1773	21.4204	24.1527	45.9079	29.9675
	24	2.6873	5.34735	1.90741	10.7955	30.7204	17.5722	63.4402	54.6789	39.8895	70.8503	98.629	67.3167	25.3652	58.7821	30.0846	36.4785	79.6989	52.7578
