# Supplementary material for: PNPO–PLP axis senses prolonged hypoxia in macrophages by regulating lysosomal activity
Source: Nat Metab. 2024 May 31;6(6):1108–27. doi: 10.1038/s42255-024-01053-4 (PMC11599045; doi:10.1038/s42255-024-01053-4)
Supplement: Supplementary file 15 — Statistical source data. [file 42255_2024_1053_MOESM15_ESM.xlsx]

## Sheet: Ex Data Fig. 4a
	VHLf/f
Norm	0.393652	0.193458	0.427586	0.511281	0.419628	0.374149	0.962775	0.268224	0.421288	1.00828	0.514556	0.924447	0.842884	0.832523	0.389026	0.516964	0.497227	0.60279	0.534388	0.440624	0	0.873426	0.63009	1.22482	0.565142	0	1.19292	0.677316	1.17741	0.568551	1.20359	0.660571	0.359707	0.949795	1.24857	0.818532	0.214976	0.558405	0.62944	0.482374	0.457151	0	0.340899	0.521247	0.361893	0.728853	0	0
CHyp	0.208725	0.246024	0.254696	0.134634	0.187875	0.178924	0.207978	0.188238	0.21765	0.206478	0.139428	0.15966	0.153882	0.213399	0.279933	0.24973	0.248374	0.168126	0.226929	0.224285	0.198653	0.167165	0.281491	0.218633	0.241617	0.194307	0.247222	0.149342	0.207782	0.165143	0.106479	0.154169	0.237792	0.161561	0.186682	0.152716	0.152871	0.171753	0.178611	0.114726	0.166546	0.148793	0.248867	0.151409	0.493904	0.154025	0.243942	0.248855
	VHLf/f-cre
Norm	1.15985	0.653059	0.536387	0.42999	0.254247	0	0.909402	0.564684	0.265156	0.537543	0.369938	0.385589	0.639599	1.0231	0.661319	0.560025	0.763943	0.564706	0.979717	0.323316	0.695184	1.02922	0.909826	0.621738	0.421343	0.613354	0.5916	0.65304	0.622282	0.360485	0.41005	0.585483	0.655503	0.728694	0.629063	0.428277	0.703894	0.608054	0.702392	0.565584	0.539543	0.66799	0.848138	0.377206	0.211684	0.823989	0.3722	0.40037
CHyp	0.222812	0.148936	0.166904	0.159171	0.32654	0.104224	0.272295	0.147645	0.238119	0.122854	0.134067	0.157046	0.25498	0.18107	0.254551	0.19934	0.386072	0.397965	0.266986	0.262395	0.295911	0.118262	0.23411	0.134802	0.184715	0.190009	0.245884	0.294231	0.181577	0.255963	0.236596	0.197203	0.20437	0.185955	0.130955	0.118116	0.147357	0.21424	0.182673	0.139212	0.186967	0.09868	0.244444	0.254333	0.239282	0.159726	0.17478	0.153919

## Sheet: Ex Data Fig. 4b
Il10	hr	Nor			Nor+ConA
	0	0.999723	0.183048	0.159591	0.016848	0.002746	0.000889
	2	35.6375	28.6159	37.1332	10.1763	2.83531	7.66812
	4	38.6006	17.8376	14.2261	11.4403	5.75937	6.51314
Il1b	hr	Nor			Nor+ConA
	0	0.999743	0.29941	0.39952	0.251183	0.834312	0.193414
	2	931.629	977.786	775.492	692.917	874.113	577.03
	4	928.462	811.869	780.024	808.299	785.479	551.263
