# Supplementary material for: PNPO–PLP axis senses prolonged hypoxia in macrophages by regulating lysosomal activity
Source: Nat Metab. 2024 May 31;6(6):1108–27. doi: 10.1038/s42255-024-01053-4 (PMC11599045; doi:10.1038/s42255-024-01053-4)
Supplement: Supplementary file 16 — Statistical source data. [file 42255_2024_1053_MOESM16_ESM.xlsx]

## Sheet: Ex Data Fig. 5b
Il6	hr	Nor–			Nor+Rap			AHyp–			AHyp+Rap			CHyp–			CHyp+Rap
	0	1	48.3482	52.0714	3.30032	65.3075	87.3805	3.00818	115.217	120.57	1.73988	252.809	200.045	0.734373	82.1326	89.8431	6.66874	122.638	121.94
	8	4662.91	4178.61	5366.06	6180.25	8135.9	5990.95	2994.75	3481.67	2727	5316.65	4290.08	3512.76	15540.7	16326.1	15817.8	21025.7	18996.6	23469
Tnfa	hr	Nor–			Nor+Rap			AHyp–			AHyp+Rap			CHyp–			CHyp+Rap
	0	1	0.777062	0.830003	1.18969	0.709235	0.973188	0.439724	0.512354	0.082513	0.238896	0.470669	0.484909	0.586503	0.625459	0.644505	0.654598	0.66555	0.892238
	2	138.142	85.2526	89.9783	105.474	128.142	117.823	108.667	113.774	63.0369	143.738	135.39	96.2167	169.93	180.579	183.078	175.714	200.388	236.134
Il23	hr	Nor–			Nor+Rap			AHyp–			AHyp+Rap			CHyp–			CHyp+Rap
	0	1	44.3602	78.4234	0.266854	91.5202	176.339	11.9165	194.563	204.283	0.943662	461.935	301.18	2.7645	145.397	165.26	18.3154	147.742	218.298
	2	197.777	99.9454	183.864	327.638	298.793	278.116	388.658	302.582	225.415	784.956	729.113	486.456	651.001	485.902	488.355	722.943	834.831	638.458
Il1b	hr	Nor–			Nor+Rap			AHyp–			AHyp+Rap			CHyp–			CHyp+Rap
	0	1	1.08886	1.63425	1.55246	2.45305	2.15971	2.41485	4.15435	1.33621	1.46753	6.01051	10.1925	2.17542	1.85578	2.63578	1.65445	2.17829	3.21288
	12	178.41	104.314	192.529	365.933	252.631	274.592	367.28	335.524	345.047	512.418	391.301	363.897	902.371	680.596	715.222	1016.71	926.284	1125.46
Il12b	hr	Nor–			Nor+Rap			AHyp–			AHyp+Rap			CHyp–			CHyp+Rap
	0	1	2.41548	1.98271	1.17288	2.38336	3.67277	2.33711	1.87173	2.22427	1.8882	5.69497	4.75559	2.95794	3.24743	1.9529	4.50051	3.57966	3.46268
	2	408.622	189.784	221.759	468.15	438.609	376.998	295.925	286.369	190.337	614.419	545.7	385.518	740.051	549.864	487.084	1059.64	939.573	880.029
Il10	hr	Nor–			Nor+Rap			AHyp–			AHyp+Rap			CHyp–			CHyp+Rap
	0	1	1.26829	1.33152	0.514573	1.34775	1.12419	0.95469	1.90026	2.15107	0.256979	2.49922	1.57091	0.50017	0.932178	0.779782	0.222714	0.913602	0.761917
	2	12.0111	17.4922	18.9232	6.42873	7.57303	16.7621	11.3223	18.931	13.6424	8.75206	13.8617	12.3955	5.43031	7.15787	9.07762	5.41676	7.59144	8.74413
