# Supplementary material for: PNPO–PLP axis senses prolonged hypoxia in macrophages by regulating lysosomal activity
Source: Nat Metab. 2024 May 31;6(6):1108–27. doi: 10.1038/s42255-024-01053-4 (PMC11599045; doi:10.1038/s42255-024-01053-4)
Supplement: Supplementary file 17 — Statistical source data. [file 42255_2024_1053_MOESM17_ESM.xlsx]

## Sheet: Ex Data Fig. 6a
Succinate		20% O2		5% O2		1% O2
	3d	0.196791	0.131834	0.133776	0.159847	0.144486	0.156086
	0	0.098627	0.144728	0.0703427	0.0503265	0.0789868	0.110519
	8	0.456664	0.555494	0.264559	0.241571	0.10586	0.112447
	24	0.447372	0.704244	0.344594	0.367498	0.0275422	0.0654626
Lactate		20% O2		5% O2		1% O2
	3d	0.267277	0.287423	0.336595	0.530147	0.341531	0.695143
	0	0.197476	0.242605	0.533697	0.128147	0.422576	0.330391
	8	0.157184	0.361818	0.425564	0.364052	0.540563	0.503556
	24	0.421302	0.476629	0.483623	0.414622	0.20171	0.461582

## Sheet: Ex Data Fig. 6c
Normpxia	1% O2 (3 days)
0.549299	0.116666
0.593596	0.229865
0.893932	0.262643
0.5212	0.187343
0.531264	0.542012
0.702506	0.121212
0.234009	0.433143
1.5546	0.296758
0.7432	0.0894272
0.906079	0.53978
0.864792	0.52928
0.793752	0.58635
1.81074	0.185706
1.74407	0.0815201
1.59696	0.0494932
0.501052	0.502385
0.53592	0.103144
1.17634	0.463115
1.51189	0.134983
0.871139	0.234733
1.07284	0.233431
0.126663	0.0954981
0.434808	0.0875297
0.76752	0.0914147
2.9515	0.587056
1.5948	0.832713
1.04568	0.262162
1.08869	0.0961872
2.15715	0.087756
1.05098	0.820408
0.570947	1.09652
0.368108	0.267115
1.27177	0.140922
1.62277	0.0754842
0.502796	0.225046
1.86183	0.0752317
0.608972	0.0717249
0.715711	0.364517
1.39428	0.0405868
0.921735	0.26004
0.255471	0.905911
1.24767	0.0701987
1.30152	0.26391
0.808278	0.121622
1.00998	0.651316
1.04256	0.17281
1.40477	0.467679
2.18539	0.225028
0.511928	0.210368
1.72111	0.194
0.932179	0.28798
0.937274
0.735094
1.06787
0.811332

## Sheet: Ex Data Fig. 6d
Pyridoxine (+)	Pyridoxine (–)
0.993598	0.123625
0.595223	0.523837
0.933287	0.129973
0.473227	0.182382
0.620338	0.351485
0.606864	0.0680767
0.803134	0.0630141
1.0184	0.198127
1.22168	0.0768385
0.814056	0.150928
0.233293	0.232944
1.25995	0.436337
0.688746	0.0910857
1.34204	0.0848827
0.769462	0.211458
1.026	0.140779
0.645081	0.436609
0.681096	0.0667466
0.465972	0.201184
0.639278	0.358847
0.678219	0.098444
1.43773	0.451713
0.965238	0.206528
0.818587	0.270002
0.439002	0.395011
0.666387	0.641081
0.63779	0.506902
0.758553	0.137061
0.918818	0.337045
0.69891	0.334766
1.20494	0.697713
0.556997	0.11005
1.26391	0.412176
1.48243	0.319514
0.249669	0.487777
1.09753	0.565366
	0.214927
0.952403	0.798241
1.05322	0.404785
0.640282	0.587853
0.903778	0.773559
0.423402	0.104199
1.00959	0.271982
0.741655	0.129389
0.858481	0.0605143
0.944131	0.266699
0.854778	0.21799
0.661989	0.127933
	0.328928
	0.102181
