# Supplementary material for: PNPO–PLP axis senses prolonged hypoxia in macrophages by regulating lysosomal activity
Source: Nat Metab. 2024 May 31;6(6):1108–27. doi: 10.1038/s42255-024-01053-4 (PMC11599045; doi:10.1038/s42255-024-01053-4)
Supplement: Supplementary file 18 — Statistical source data. [file 42255_2024_1053_MOESM18_ESM.xlsx]

## Sheet: Ex Data Fig. 7a
20% O2				1% O2 2day				1% O2 3day
0.940532	1.12159	0.885239	1.05383	0.531794	0.589256	0.642381	0.761099	0.311704	0.32634	0.435301	0.377297

## Sheet: Ex Data Fig. 7b
20% O2	1.05285	0.768229	1.66193	1.0007	0.940458	1.57406	1.49166	1.65877	0.829411	0.707483	0.585706	0.505183	0.894369	0.435918	0.61496	0.740578	0.926665	0.727704	0.745506	0.952409	1.26132	1.73215	0.921373	1.43376	0.822102	0.866658	0.812494	1.10228	0.988956	1.38207	0.980923	0.780455
1% O2 2day	1.76986	0.597787	0.559212	0.495591	0.868147	0.907468	0.396241	0.420578	0.67331	0.645917	0.686731	0.503641	0.683834	0.724115	1.0051	0.688441	0.690303	0.549094	0.613204	0.753668	0.854427	0.653814	0.931744	1.28807	0.651311	1.27137	0.84598	0.856194	1.0444	0.573063	0.933934	0.79512
1% O2 3day	0.519034	0.515883	0.355046	0.448953	0.275332	0.598943	0.670139	0.704172	0.343485	0.635515	0.800324	0.446211	0.437844	0.435821	0.523431	0.449844	0.455311	0.872837	0.42931	0.822321	1.31053	0.37889	0.501114	0.60991	0.420261	0.352907	0.457225	0.41736	0.545167	0.334057	0.414517	0.511207

## Sheet: Ex Data Fig. 7c
ARNT		CONsi			ARNTsi1			ARNTsi2
	Normoxia	1	1	1	0.118025	0.121068	0.112191	0.195821	0.230054	0.210577
	1% O2 (16 hr)	1.00285	1.46074	1.47966	0.109612	0.142931	0.106342	0.190407	0.303973	0.347228
BNIP3		CONsi			ARNTsi1			ARNTsi2
	Normoxia	1	1	1	1.39236	1.0293	1.58492	1.29522	1.06306	1.56394
	1% O2 (16 hr)	20.0718	20.6023	20.5812	1.24703	1.72505	1.9193	1.5587	2.1222	2.27658
PGK1		CONsi			ARNTsi1			ARNTsi2
	Normoxia	1	1	1	0.971209	1.06728	0.970689	1.30688	1.40529	1.34962
	1% O2 (16 hr)	4.16226	5.53065	5.79647	0.930035	1.19168	1.33265	1.25866	1.90686	1.8276
PDXP		CONsi			ARNTsi1			ARNTsi2
	Normoxia	1	1	1	0.954032	1.05209	0.658757	0.524092	0.622772	0.720208
	1% O2 (16 hr)	1.18689	1.54714	1.24453	0.701033	1.19802	0.838328	0.498632	1.39142	1.99709
PNPO		CONsi			ARNTsi1			ARNTsi2
	Normoxia	1	1	1	1.02027	1.01359	1.04626	0.876967	1.34702	0.94868
	1% O2 (16 hr)	0.668965	0.927202	0.411452	0.727163	1.25492	0.678274	0.894347	1.42415	1.11868

## Sheet: Ex Data Fig. 7d
	Consi			ARTNsi
Normoxia	1825	1506.25	2487.5	2509.38	1878.12	2325
1% O2 (2 days)	278.125	225	490.625	381.25	131.25	225

## Sheet: Ex Data Fig. 7e
CONsi	Noromoxia	0.717386	0.710158	0.78056	0.881804	1.02119	1.24137	0.811695	0.798501	0.930767	0.857746	0.654761	0.93488	0.975475	0.440545	1.48046	0	0.795025	0.758584	0.578472	0.867522	0.862098	0.711194	1.09801	0.918194	0.687929	1.60699	0.806624	0.738028	1.48285	0.692205	1.05793	0.744408
ARNTsi2	Noromoxia	0.899682	0.869763	0.718673	0.889565	1.25135	0.810872	1.18053	1.06958	0.798295	0.91775	0.550749	0.837365	0.704433	1.10117	1.13387	0.861056	0	0.895054	1.33034	0.995878	0.672987	0.944052	1.30552	0.922378	0.528408	0.478784	0.638334	0.883919	0.721056	0.497402	0.699323	0.692357
CONsi	1% O2 (2 days)	0.414814	1.08779	0.630166	0.424301	0.478553	0.599355	0.442006	0.296141	0.375109	0.586162	0.805722	0.325712	1.14366	0.4327	0.573863	0.0874439	0.352397	0.209798	0.529802	0.246951	0.331557	0.699403	0.583832	0.247088	0.412749	0.526331	0.31429	0.446227	0.997162	0.292574	0.387464	0.401324
ARNTsi2	1% O2 (2 days)	0.253341	0.196791	1.09561	0.647936	0.334878	0.441284	0.454753	1.16006	0.557782	0.107755	0.395562	0.202317	0.129371	1.01531	0.457232	0.682994	0.633845	0.657373	0.522268	0.546575	0.482339	0.593762	0.573702	0.475012	0.517383	0.64077	0.454296	0.813979	0.567999	0.652924	0	0
