# Supplementary material for: PNPO–PLP axis senses prolonged hypoxia in macrophages by regulating lysosomal activity
Source: Nat Metab. 2024 May 31;6(6):1108–27. doi: 10.1038/s42255-024-01053-4 (PMC11599045; doi:10.1038/s42255-024-01053-4)
Supplement: Supplementary file 19 — Statistical source data. [file 42255_2024_1053_MOESM19_ESM.xlsx]

## Sheet: Ex Data Fig. 8a
	Normoxia							Chronic hypoxia
tracking_id	gene_short_name	WT_20_0h	WT_20_2h	WT_20_4h	WT_20_8h	WT_20_12h	WT_20_24h	WT_1_0h	WT_1_2h	WT_1_4h	WT_1_8h	WT_1_12h	WT_1_24h
ENSMUSG00000047146.8	Tet1	0.0624327	0.0187717	0.0831948	0.269496	0.142723	0.150106	0.128553	0.0620929	0.10686	0.365739	0.238095	0.873536
ENSMUSG00000040943.7	Tet2	9.08245	47.4114	73.4252	38.1437	26.0128	15.7447	7.32939	42.1563	48.3398	37.7869	28.8351	20.776
ENSMUSG00000034832.8	Tet3	18.2051	10.4649	14.768	21.1424	18.3563	15.402	16.1517	4.39863	5.98501	9.61449	7.91028	7.77231

## Sheet: Ex Data Fig. 8b
Il10 promoter		IgG-N			IgG-CHyp			H3K4me3-Nor			H3K4me3-CHyp
	–LPS	0.001767	0.009816	0.002872	0.004514	0.01211	0.000455	0.054309	0.092402	0.153206	0.01692	0.02428	0.048279
	+LPS	0.001593	0.011829	0.001638	0.005254	0.00856	0.006367	0.212215	0.216961	0.21976	0.031163	0.081498	0.068239
Tnf1 promoter		IgG-N			IgG-CHyp			H3K4me3-Nor			H3K4me3-CHyp
	–LPS	0.009403	0.015976	0.001005	0.005044	0.009601	4.53e-06	1.4341	1.37598	1.39759	1.29904	1.56836	1.55265
	+LPS	0.008869	0.011618	0.001646	0.013528	0.004813	0.020731	2.06699	1.09479	1.40086	0.758892	1.19684	1.31124
Gata2 promoter		IgG-N			IgG-CHyp			H3K4me3-Nor			H3K4me3-CHyp
	–LPS	0.002996	0.011787	0.002931	0.004919	0.009649	0.001077	0.002362	0.005225	0.007295	0.004206	0.011049	0.00832
	+LPS	0.003657	0.012692	0.006593	0.010172	0.00509	0.016532	0.005732	0.00871	0.012361	0.003907	0.007921	0.004997

## Sheet: Ex Data Fig. 8c
Il1b	hr	DMSO			Fe			ConcA			ConcA+Fe
	0	0.999992	35.9789	1.80767	0.061418	160.398	0.201248	0.542027	0.201763	0.433654	0.275354	0.146541	0.120867
	2	5555.13	16440.9	7725.83	4170.63	8193.7	5728.69	6059.29	6210.81	8413.81	3755.16	4309.13	5129.02
	4	8422.33	18469.1	10789.2	5507.75	9035.79	6100.59	6687.19	5815.97	4240.66	3027.2	2927.98	2599.03
	8	7097.4	8638.96	7367.96	5320.21	6721.7	4058.19	20539.3	17382.7	9602.74	9925.15	5968.73	3551.89
	12	3677.44	3562.69	6007.76	3019.42	7691.23	6002.29	11484.8	11768.7	14108.6	10905.1	9674.06	12323.4
	24	1326.05	3537.17	1854.65	402.565	1384.05	1502.68	20462.2	36760.6	45953.5	26707.4	35333.9	41907.6
Il12b	hr	DMSO			Fe			ConcA			ConcA+Fe
	0	0.999985	0.0574683	2.46321	0.837831	0.682302	1.15129	9.65339	5.79506	12.4733	7.19906	3.57584	14.0504
	2	779.749	132.567	907.079	330.471	56.7772	384.17	1014.84	883.043	1355.6	650.457	513.433	807.417
	4	1031.34	179.312	1099.55	341.088	59.264	433.252	1724.15	1376.63	1415.4	879.652	520.215	753.672
	8	518.885	37.2923	379.107	158.284	51.4021	180.177	4309.2	2023.36	1314.63	1070.58	496.722	583.442
	12	283.81	11.2493	412.259	209.757	55.9631	340.035	1490.21	712.807	974.562	1071.68	391.716	671.591
	24	8.27037	0.343721	18.2195	7.35491	2.38358	29.1412	1210.23	529.066	739.939	487.736	213.018	293.759
Il10	hr	DMSO			Fe			ConcA			ConcA+Fe
	0	1	8.06285	0.405166	0.569998	1.65378	0.370876	0.168476	0.137708	0.649966	0.251745	0.0609353	0.0297057
	2	93.8736	303.794	57.8806	70.6085	123.93	32.863	10.9186	7.85405	8.59249	11.6715	9.6717	10.8257
	4	27.0826	231.447	27.803	22.3341	83.4479	18.1235	8.49331	7.23018	7.86337	7.22151	3.03085	6.52353
	8	3.86312	24.6119	4.00267	2.15675	18.7442	1.49075	9.92356	5.36176	5.49609	6.38288	3.84477	3.87009
	12	1.15186	15.5566	1.86705	1.1317	4.69771	1.61165	0.316458	0.310267	0.127208	0.307707	0.125496	0.247613
	24	0.510373	6.22709	1.59615	0.370047	5.56938	0.541967	0.31693	0.143139	0.0936671	0.364953	0.0809281	0.120781
