# Supplementary material for: PNPO–PLP axis senses prolonged hypoxia in macrophages by regulating lysosomal activity
Source: Nat Metab. 2024 May 31;6(6):1108–27. doi: 10.1038/s42255-024-01053-4 (PMC11599045; doi:10.1038/s42255-024-01053-4)
Supplement: Supplementary file 20 — Statistical source data. [file 42255_2024_1053_MOESM20_ESM.xlsx]

## Sheet: Ex Data Fig. 9a
Il12b	hr	Nor			CHyp			CHyp+PL
	0	1	0.433762	0.128527	0.939714	0.080631	0.328971	0.56878	0.081029	0.262809
	4	64.4515	110.097	74.3407	137.447	140.561	231.72	85.0717	78.6444	127.731
	8	5.80501	11.1701	20.103	26.7355	19.8265	73.5816	12.2773	11.2525	19.0992
Il23	hr	Nor			CHyp			CHyp+PL
	0	1	0.221185	0.098963	34.6822	0.249833	2.98008	9.79941	0.504972	1.15258
	4	38.1933	44.4458	21.2494	154.245	120.388	179.737	92.3775	82.6461	29.4799
	8	50.3726	78.5407	15.0598	86.4647	54.4161	47.1434	69.2587	53.7953	13.1472
Il1b	hr	Nor			CHyp			CHyp+PL
	0	1	0.797596	0.321752	1.10993	1.51804	0.292699	0.810368	0.45768	0.335442
	8	42.1203	96.2553	43.8568	120.273	116.79	159.317	56.6418	146.637	109.599
	16	24.6052	46.714	30.5893	135.073	174.911	177.961	130.996	127.493	90.4555
Tnfa	hr	Nor			CHyp			CHyp+PL
	0	1	1.37451	0.282057	1.66327	1.41999	1.44923	1.27118	1.06489	1.07661
	4	48.485	67.6316	55.7918	98.4829	105.079	114.191	115.631	125.342	184.253
	8	12.2618	22.4589	11.7724	20.4046	15.6472	15.1258	18.8302	27.7022	26.2731
Il10	hr	Nor			CHyp			CHyp+PL
	0	1	0.690062	1.45831	0.708189	0.43888	0.248352	0.539259	0.379368	0.199153
	4	12.7611	14.3834	13.1147	3.97011	5.64989	7.3409	4.555	5.18882	5.42949
	8	2.70653	2.30992	1.94083	0.277705	0.24111	0.746036	0.253058	0.191843	0.516301

## Sheet: Ex Data Fig. 9b
Il12b	hr	GFP-Nor				PNPO-Nor				GFP-CHyp				PNPO-CHyp
	0	1	1.41341	1.04147	1.44099	0.925926	4.16511	1.19648	0.570819	1.26624	1.88424	1.08551	0.36817	0.621344	1.39937	0.397136	0.434271
	4	166.587	200.73	187.719	163.969	147.267	225.114	189.052	148.152	301.652	245.958	218.951	253.437	136.663	157.538	49.2712	198.838
Il23	hr	GFP-Nor				PNPO-Nor				GFP-CHyp				PNPO-CHyp
	0	1	1.10165	43.6514	4.94823	78.7282	3.41964	66.18	61.1496	3.60754	119.439	69.3413	1.49187	1.50772	1.79882	7.71767	1.86076
	4	869.639	611.324	1017.6	705.274	817.023	609.953	1089.73	620.6	2270.32	804.061	966.961	1956.93	317.867	413.324	236.532	945.59
Il1b	hr	GFP-Nor				PNPO-Nor				GFP-CHyp				PNPO-CHyp
	0	1	1.77536	1.17837	2.27974	1.19734	2.96762	1.06925	1.74734	1.47239	1.98336	1.60749	1.45452	1.6079	2.5267	1.38461	1.95729
	8	209.054	239.674	212.749	276.188	205.411	309.231	289.12	327.377	257.325	205.202	417.034	380.204	201.477	261.308	242.062	399.288
Tnfa	hr	GFP-Nor				PNPO-Nor				GFP-CHyp				PNPO-CHyp
	0	1	1.29134	0.920531	1.00589	0.917378	1.83747	1.00146	1.19326	0.704856	1.18279	0.588293	1.02131	0.640912	1.29086	0.708702	1.21145
	4	51.0947	63.2118	64.106	54.58	59.0029	87.0125	68.2199	58.1786	63.9166	65.9347	89.7732	71.9718	42.4056	70.5384	30.2879	68.8936
Il10	hr	GFP-Nor				PNPO-Nor				GFP-CHyp				PNPO-CHyp
	0	1	1.043	1.42441	1.39322	0.77391	1.35799	0.854528	1.28403	1.3613	1.16284	1.1014	0.597635	0.845185	0.78606	0.997702	0.834687
	4	8.40276	9.16558	15.6141	16.4577	6.64163	7.30595	10.1602	12.5272	6.52847	3.69396	5.44009	8.951	5.81166	2.75833	4.48156	7.23504

## Sheet: Ex Data Fig. 9c
Norm	21.4091	23.6226	20.402	13.8939	17.0526	15.2859	22.1134	25.4662	21.024	22.8537	20.2477	20.5711	33.2565	29.9276	37.4129	21.1389	34.5811	29.9109	22.2834	32.1576	40.4869	23.3182	34.024	17.3942	32.3581	34.0325	31.2774	31.7494	28.2532	31.7679	32.2733	19.5878	24.7734	27.6779	29.0888	36.3148	41.2688	43.3438	29.8554	28.9158	39.9517	35.2242	31.2384	29.089	25.2716	27.2432	46.9495	32.5454
CHyp	12.8995	20.2818	17.4397	15.882	19.3785	15.1525	19.7541	19.4442	22.6657	17.0136	18.7928	16.5578	10.455	15.4055	9.18233	11.9093	15.4551	14.1224	14.9226	25.5536	13.7265	19.408	17.7262	15.9795	17.3651	20.5197	0	10.4904	19.5781	21.8931	17.2973	15.7496	15.6021	16.0086	23.0108	14.5783	15.9379	25.9499	15.2777	18.6046	21.5633	19.4199	24.7201	21.53	22.2058	17.9554	27.1185	18.7131

## Sheet: Ex Data Fig. 9d
Il12b	hr	Nor			GSSSGNor			GSSGNor			Hyp			GSSSGHyp			GSSGHyp
	0	1	3.38892	3.83504	1.45011	2.48268	2.7086	0.681612	2.44222	3.86176	5.36003	4.66022	7.6218	5.01647	6.64068	6.01581	3.57408	5.1004	7.35036
	4	2023.93	514.412	732.967	1398.74	661.133	526.085	824.805	362.606	447.025	1283.46	1419.5	1560.03	1568.89	1085.81	1084.64	1920.59	1344.98	1410.6
Il1b	hr	Nor			GSSSGNor			GSSGNor			Hyp			GSSSGHyp			GSSGHyp
	0	1	2.15588	2.27694	1.84205	2.29265	2.64163	2.62862	3.56449	3.20461	4.82098	4.45837	3.89038	4.23985	3.60571	3.20927	3.63586	4.09837	3.7252
	8	530.903	299.408	308.124	412.143	293.603	322.211	358.153	216.156	275.428	1207.22	729.151	748.248	517.155	382.078	342.133	1010.98	662.094	666.369
Tnfa	hr	Nor			GSSSGNor			GSSGNor			Hyp			GSSSGHyp			GSSGHyp
	0	1	0.852847	0.603666	0.604341	0.673625	0.605688	0.406914	0.863932	0.627622	0.672731	1.40476	1.02682	0.737642	1.22725	0.90681	0.618453	1.36007	1.01354
	4	30.2265	26.556	20.4424	25.4589	30.2161	21.5361	19.1929	22.6013	18.439	41.1052	61.8157	57.1587	52.9573	70.3692	51.5363	56.6658	64.4327	52.7284
Il10	hr	Nor			GSSSGNor			GSSGNor			Hyp			GSSSGHyp			GSSGHyp
	0	1	1.60524	1.47942	1.1833	1.19328	1.72902	0.945658	1.44775	1.56829	0.360002	0.532997	0.570357	0.313556	0.501771	0.553072	0.2412	0.518439	0.576697
	4	16.7907	18.1784	17.7291	15.3321	14.7399	19.5694	21.1917	18.8304	20.8631	7.10174	8.67826	7.64805	6.35446	5.41233	6.51158	8.66552	7.87481	9.51428
