# Supplementary material for: PNPO–PLP axis senses prolonged hypoxia in macrophages by regulating lysosomal activity
Source: Nat Metab. 2024 May 31;6(6):1108–27. doi: 10.1038/s42255-024-01053-4 (PMC11599045; doi:10.1038/s42255-024-01053-4)
Supplement: Supplementary file 21 — Statistical source data. [file 42255_2024_1053_MOESM21_ESM.xlsx]

## Sheet: Ex Data Fig. 10a
Il12b male	Nor–						Nor+												AHyp+						CHyp+
	1	1.59884	1.64738	1.67639	1.95301	1.46263	10.0621	11.7044	14.0099	14.2403	30.7529	18.8219	20.6583	24.5735	14.2969	24.773			5.61548	32.5414	29.6318	16.0402	18.8373	12.1443	3.27432	4.46681	3.38624	1.44344	2.51768
Il1b male	Nor–						Nor+												AHyp+						CHyp+
	1	0.723618	0.645716	1.11255	1.01758	1.12022	82.3219	118.803	92.7437	106.001	143.536	107.461	100.249	116.065	136.336	140.227			53.4912	86.7804	71.711	65.902	61.0962	77.4483	38.2884	68.2732	48.6852	56.8785	58.3779
Il12b female	Nor–						Nor+												AHyp+						CHyp+
	1	0.533413	0.579352	0.547999			1.27072	1.54492	0.982147	1.06518	8.63754	12.2803	0.497126	3.46337	5.65293	0.811745	6.6361	7.41451	12.5545	9.71518	15.9889	4.46622	7.41766	7.81018	3.66157	2.11259	2.03606	3.68856	4.22424	2.19718
Il1b female	Nor–						Nor+												AHyp+						CHyp+
	1	1.50161	1.42053	2.39692			252.212	299.493	212.083	208.722	354.783	363.625	123.089	300.603	299.425	143.457	224.739	259.012	207.968	125.191	129.684	202.45	182.094	283.802	189.795	108.961	145.244	151.279	106.142	186.951

## Sheet: Ex Data Fig. 10b
Tnfa male	Hypoxia												Hypoxia+Pyr
	1	1.21863	1.07504	1	1.01609	1.01828	1	1.01826	0.946157	1	1.13776	1.45693	1.36241	1.44394	0.736439	1.22969	1.54485	1.73358	1.31562	1.13142	1.04203	1.27256	1.19495	1.27879
Il12b male	Hypoxia												Hypoxia+Pyr
	1	0.965195	0.838409	1.364	1.08901	1.18324	1.15925	1.24525	1.59411	1.48335	0.914705	1.1555	0.569861	0.491416	0.409826	0.567907	1.2095	1.15992	0.807465	0.517517	0.191028	1.13216	1.25335	1.10481
Il1b male	Hypoxia												Hypoxia+Pyr
	1	1.68946	1.57	1	0.941449	0.992095	1	1.34753	1.0818	1	1.08979	1.53844	1.95434	2.16603	0.785737	1.01227	1.5114	1.32964	1.77837	2.03994	1.05609	1.24186	1.33103	1.10869
Il10 male	Hypoxia												Hypoxia+Pyr
	1	1.20443	0.947362	0.648644	0.660661	0.892964	1.0123	0.903543	0.888774	0.557933	0.671635	0.771811	1.06321	1.00078	0.914567	1.02399	1.43644	1.26012	0.989267	1.00349	0.823897	0.842963	1.02452	1.32323
Bnip3 male	Hypoxia												Hypoxia+Pyr
	1	0.683704	0.724238	1.42174	1.47549	1.30503	0.944165	0.856814	1.02758	0.905695	0.855837	0.861627	0.66348	0.648704	0.958428	1.2604	1.03851	1.1459	1.06112	1.32582	1.58938	1.19082	1.11149	1.09796
Tnfa female	Hypoxia												Hypoxia+Pyr
	1	1.12167	1.03002	0.899714	0.960988	0.697128	0.681994	1.00657	0.854498	0.933246	1.12115	0.831042	1.19947	1.34582	1.67077	1.40661	1.12201	1.26163	0.943928	1.68527	1.3433	1.29307	1.06436	1.15541
Il12b female	Hypoxia												Hypoxia+Pyr
	1	1.21585	1.31482	1.09957	0.976015	0.330348	0.435877	0.91881	1.16612	0.907767	0.997526	0.936639	0.895428	1.64081	0.742076	1.00916	0.352839	0.691379	0.945508	1.82635	0.418531	1.54669	1.31368	1.18243
Il1b female	Hypoxia												Hypoxia+Pyr
	1	1.24676	0.971995	0.926578	0.826021	0.846081	0.786768	0.923224	1.27604	1.30835	1.14469	1.50049	1.37273	1.21445	2.01075	1.3798	1.18822	1.36234	1.10827	2.19781	1.51724	1.63115	1.25858	1.26113
Il10 female	Hypoxia												Hypoxia+Pyr
	1	0.849349	0.740713	0.628835	0.755067	0.61214	0.710569	0.651087	1.01926	0.688377	0.75963	0.716324	0.77989	0.930019	1.27427	0.932363	0.3059	1.13752	0.649968	0.842918	0.783978	1.60317	0.839294	0.709709
Bnip3 female	Hypoxia												Hypoxia+Pyr
	1	0.865912	0.859607	1.05636	0.971868	0.809202	0.94393	0.951312	0.818494	0.86983	0.850532	1.10033	0.946632	1.17196	0.938264	0.778914	0.824915	0.702477	1.03491	1.05186	1.12267	0.967488	0.77095	1.04695
